# Supplementary material for: Early life ecology of the invasive lionfish (Pterois spp.) in the western Atlantic
Source: PLoS One. 2020 Dec 10;15(12):e0243138. doi: 10.1371/journal.pone.0243138 (PMC7728204; doi:10.1371/journal.pone.0243138)
Supplement: S2 Table — Includes the values of the environmental variables used to construct GAMs. Only stations with entries for all environmental variables were included in the GAM construction dataset. (XLSX) [file pone.0243138.s002.xlsx]

## Sheet: Stations
Cruise No	Station No	Date GMT	Longitude	Latitude	Sampling Time (/24hr)	Station Volume Filtered (m³)	Salinity 5m (PSU)	Temperature 5m (°C)	SSH_HYCOM (cm)	Chl-a (mg/m)	Days Since New Moon	Eddy Kinetic Energy (cm²/s²)	Total Pterois spp.	n Preflexion	n Flexion	n Postflexion
WS1210	0	2012-07-14	-79.9317	26.9973	0.224626	N/A	35.9295	28.9406	-0.320621	N/A	24.7538	1.38188	0	0	0	0
WS1210	1	2012-07-14	-79.8667	26.998	0.161816	N/A	35.959	29.0192	-0.247058	N/A	24.7538	1.81783	0	0	0	0
WS1210	2	2012-07-14	-79.7828	27.006	0.0882425	N/A	35.9443	29.0487	-0.144734	N/A	24.7538	1.87998	3	2	1	0
WS1210	3	2012-07-14	-79.6855	26.9988	0.0150801	N/A	35.8849	29.0243	-0.0270772	N/A	24.7538	1.56051	0	0	0	0
WS1210	4	2012-07-13	-79.6182	26.9968	0.944567	N/A	35.8433	28.9221	0.0189238	N/A	23.8622	1.20861	0	0	0	0
WS1210	5	2012-07-13	-79.5007	26.9965	0.863077	N/A	35.6923	28.8902	0.129686	N/A	23.8622	0.801896	0	0	0	0
WS1210	6	2012-07-13	-79.3858	26.9975	0.785417	N/A	35.6736	28.8913	0.21651	N/A	23.8622	0.481949	0	0	0	0
WS1210	7	2012-07-13	-79.2837	27.002	0.717019	N/A	35.6375	28.9257	0.274047	N/A	23.8622	0.222926	0	0	0	0
WS1210	8	2012-07-13	-79.2	27.0018	0.663307	N/A	35.6813	28.9434	0.304477	N/A	23.8622	0.0822206	0	0	0	0
WS1206	0	2012-05-30	-79.928	27.0008	0.300112	N/A	35.9484	27.5106	-0.355747	N/A	8.58403	0.953299	0	0	0	0
WS1206	1	2012-05-30	-79.8627	27.0023	0.262981	N/A	35.9585	27.4931	-0.300358	N/A	8.58403	1.18913	0	0	0	0
WS1206	2	2012-05-30	-79.7832	26.9873	0.193584	N/A	36.1113	27.9069	-0.22353	N/A	8.58403	1.33486	0	0	0	0
WS1206	3	2012-05-30	-79.683	26.9948	0.121538	N/A	36.1139	28.3255	-0.118549	N/A	8.58403	1.39424	0	0	0	0
WS1206	4	2012-05-30	-79.6147	26.9947	0.0373184	N/A	36.0337	28.2671	-0.0484333	N/A	8.58403	1.3255	0	0	0	0
WS1206	5	2012-05-29	-79.4955	26.9972	0.938419	N/A	35.9238	28.3323	0.106197	N/A	7.54416	0.966907	1	0	0	1
WS1206	6	2012-05-29	-79.388	26.9952	0.847933	N/A	35.9124	28.2417	0.187648	N/A	7.54416	0.507307	0	0	0	0
WS1206	7	2012-05-29	-79.2832	26.9995	0.773253	N/A	35.9422	28.2995	0.237202	N/A	7.54416	0.129113	0	0	0	0
WS1206	8	2012-05-29	-79.2003	27.0023	0.713953	N/A	35.8099	27.6184	0.251065	N/A	7.54416	0.0169371	0	0	0	0
WS1114	0	2011-09-22	-79.931	27.0037	0.509005	N/A	35.6796	29.6679	-0.171404	N/A	23.545	0.232602	0	0	0	0
WS1114	1	2011-09-22	-79.8658	27.004	0.454236	N/A	35.6538	29.4161	-0.144497	N/A	23.545	0.274597	0	0	0	0
WS1114	2	2011-09-22	-79.783	27.0027	0.377905	N/A	35.8534	29.3859	-0.105033	N/A	23.545	0.36942	0	0	0	0
WS1114	3	2011-09-22	-79.6838	27.0047	0.290058	N/A	35.8109	29.5096	-0.0467952	N/A	23.545	0.599292	0	0	0	0
WS1114	4	2011-09-22	-79.6167	27.0053	0.207292	N/A	35.7872	29.4284	0.0050986	N/A	23.545	0.744677	1	1	0	0
WS1114	5	2011-09-22	-79.5005	27.0033	0.123044	N/A	35.7982	29.3933	0.104312	N/A	23.545	0.878175	0	0	0	0
WS1114	6	2011-09-22	-79.3835	27.0013	0.0436806	N/A	35.7321	29.3596	0.201233	N/A	23.545	0.70897	0	0	0	0
WS1114	7	2011-09-21	-79.2863	27.0013	0.988866	N/A	35.7363	29.3157	0.282432	N/A	22.5686	0.225112	0	0	0	0
WS1114	8	2011-09-21	-79.1998	26.9998	0.931817	N/A	35.7941	29.4167	0.308013	N/A	22.5686	0.0540917	0	0	0	0
WS1109	0	2011-06-15	-79.93	27.0012	0.204699	N/A	36.2976	27.9688	-0.425434	N/A	13.8602	1.43603	0	0	0	0
WS1109	1	2011-06-15	-79.8647	26.9937	0.150093	N/A	36.2041	28.2947	-0.355989	N/A	13.8602	1.69953	0	0	0	0
WS1109	2	2011-06-15	-79.781	26.9943	0.0847106	N/A	36.0896	28.626	-0.261775	N/A	13.8602	1.74067	0	0	0	0
WS1109	3	2011-06-15	-79.6827	26.9945	0.00576389	N/A	36.0691	28.7233	-0.151284	N/A	13.8602	1.68395	1	0	0	1
WS1109	4	2011-06-14	-79.615	26.9977	0.931829	N/A	36.0472	28.6869	-0.0884341	N/A	12.7675	1.78576	0	0	0	0
WS1109	5	2011-06-14	-79.5003	27.001	0.847384	N/A	36.0603	28.7759	0.0318302	N/A	12.7675	1.40788	0	0	0	0
WS1109	6	2011-06-14	-79.3835	26.9978	0.768657	N/A	36.0765	28.3953	0.128908	N/A	12.7675	0.707553	0	0	0	0
WS1109	7	2011-06-14	-79.2825	26.9998	0.693368	N/A	36.0967	28.7177	0.184263	N/A	12.7675	0.290283	0	0	0	0
WS1109	8	2011-06-14	-79.2007	27.001	0.645567	N/A	36.1558	27.9005	0.210279	N/A	12.7675	0.0896049	0	0	0	0
WS1016	0	2010-08-24	-79.9272	27.0083	0.229398	N/A	36.1562	30.3431	-0.447541	N/A	14.1365	0.784886	0	0	0	0
WS1016	1	2010-08-24	-79.8645	27.006	0.157187	N/A	36.2605	30.5232	-0.381663	N/A	14.1365	1.29007	2	0	0	2
WS1016	2	2010-08-24	-79.7828	27.006	0.0789468	N/A	36.3223	30.5518	-0.290905	N/A	14.1365	1.58382	0	0	0	0
WS1016	3	2010-08-24	-79.6808	27.0072	0.000798611	N/A	36.0609	30.2726	-0.170941	N/A	14.1365	1.64772	0	0	0	0
WS1016	4	2010-08-23	-79.6175	27.007	0.921933	N/A	36.0952	30.3169	-0.0833027	N/A	13.2388	1.45846	0	0	0	0
WS1016	5	2010-08-23	-79.4997	27.0075	0.835787	N/A	36.1165	30.2189	0.0418562	N/A	13.2388	1.17783	0	0	0	0
WS1016	6	2010-08-23	-79.3825	27.002	0.759676	N/A	36.0968	30.2441	0.148531	N/A	13.2388	0.802545	0	0	0	0
WS1016	7	2010-08-23	-79.2808	27.0002	0.685162	N/A	36.0727	30.2793	0.220927	N/A	13.2388	0.494434	0	0	0	0
WS1016	8	2010-08-23	-79.1982	27.0028	0.616609	N/A	36.2188	30.4467	0.261433	N/A	13.2388	0.270208	0	0	0	0
WS1009	0	2010-05-20	-79.931	27.0042	0.00388889	N/A	36.47	27.2831	-0.515407	N/A	6.33013	1.11906	0	0	0	0
WS1009	1	2010-05-19	-79.8663	27.0072	0.94147	N/A	36.4702	27.5433	-0.466074	N/A	5.24889	1.66484	0	0	0	0
WS1009	2	2010-05-19	-79.7877	27.0042	0.86897	N/A	36.4655	27.8041	-0.376992	N/A	5.24889	1.70748	3	0	1	2
WS1009	3	2010-05-20	-79.6848	27.0028	0.787975	N/A	36.4563	27.8236	-0.252194	N/A	6.33013	1.4161	0	0	0	0
WS1009	4	2010-05-19	-79.6152	27.0035	0.713345	N/A	36.4606	27.7581	-0.184168	N/A	5.24889	1.60065	0	0	0	0
WS1009	5	2010-05-19	-79.5007	27.004	0.628264	N/A	36.4689	27.1729	-0.0674588	N/A	5.24889	1.29698	0	0	0	0
WS1009	6	2010-05-19	-79.3837	27.002	0.542269	N/A	36.4955	27.1245	0.0368614	N/A	5.24889	0.84081	0	0	0	0
WS1009	7	2010-05-19	-79.2852	27.0027	0.468009	N/A	36.499	26.9567	0.101831	N/A	5.24889	0.415357	0	0	0	0
WS0921	0	2009-11-24	-79.9308	26.9998	0.362062	N/A	36.2483	26.9501	-0.274855	N/A	6.59304	0.214019	0	0	0	0
WS0921	1	2009-11-24	-79.8683	27.0015	0.314722	N/A	36.2198	27.1816	-0.238779	N/A	6.59304	0.419025	0	0	0	0
WS0921	2	2009-11-24	-79.7842	27.0028	0.235283	N/A	36.1705	27.608	-0.174196	N/A	6.59304	0.750514	0	0	0	0		0.0747218
WS0921	3	2009-11-24	-79.684	27.0008	0.160219	N/A	36.1427	27.8773	-0.0761349	N/A	6.59304	1.1591	0	0	0	0
WS0921	4	2009-11-24	-79.6157	27.0033	0.0890278	N/A	36.1603	27.8387	-0.0058727	N/A	6.59304	1.09905	0	0	0	0
WS0921	5	2009-11-23	-79.4983	27.003	0.99812	N/A	36.1933	27.7283	0.110488	N/A	5.70639	0.882613	0	0	0	0
WS0921	6	2009-11-23	-79.384	27.0017	0.91883	N/A	36.196	27.6882	0.189383	N/A	5.70639	0.490258	0	0	0	0
WS0921	7	2009-11-23	-79.2865	27.0025	0.840208	N/A	36.1985	27.6441	0.238395	N/A	5.70639	0.216937	0	0	0	0
WS0921	8	2009-11-23	-79.2015	27.0012	0.775176	N/A	36.2114	27.6398	0.260605	N/A	5.70639	0.0479978	2	0	1	1
PS1305	7	2013-08-22	-88.6182	25.7948	0.751991	286	29.45	35.722	0.0037983	N/A	15.7923	0.404289	0	0	0	0
PS1305	8	2013-08-23	-90.298	25.8757	0.12044	221	29.4	36.084	0.683662	N/A	16.8763	0.619041	0	0	0	0
PS1305	9	2013-08-23	-92.274	26.1395	0.539468	332	30.42	36.176	-0.0173144	N/A	16.8763	0.578914	0	0	0	0
PS1305	10	2013-08-24	-95.992	26.023	0.279439	277	30.07	36.56	-0.0422212	N/A	17.9257	0.008668	0	0	0	0
PS1305	11	2013-08-24	-96.4885	26.0252	0.440712	155	30.09	36.334	-0.095823	N/A	17.9257	0.0420549	0	0	0	0
PS1305	12	2013-08-24	-96.9885	26.0173	0.590752	90	28.4	36.559	-0.0621438	N/A	17.9257	0.0343708	0	0	0	0
PS1305	13	2013-08-24	-96.9997	26.4898	0.759583	136	28.41	36.563	-0.0551026	N/A	17.9257	0.0329378	0	0	0	0
PS1305	14	2013-08-24	-96.5178	26.497	0.917784	231	29.06	36.091	-0.0967309	N/A	17.9257	0.0343745	0	0	0	0
PS1305	15	2013-08-25	-96.672	26.9907	0.100475	182	29.21	36.409	-0.0707833	N/A	18.9382	0.11305	0	0	0	0
PS1305	16	2013-08-25	-97.1992	26.9973	0.27191	92	28.4	36.386	0.037725	N/A	18.9382	0.116072	0	0	0	0
PS1305	17	2013-08-25	-97.0015	27.4508	0.434398	94	29.05	36.503	0.028925	N/A	18.9382	0.12646	0	0	0	0
PS1305	18	2013-08-25	-96.514	27.4962	0.598588	166	29.76	36.368	-0.0540327	N/A	18.9382	0.140923	0	0	0	0
PS1305	19	2013-08-25	-96.241	27.2587	0.739734	398	29.06	36.481	-0.117327	N/A	18.9382	0.0724395	0	0	0	0
PS1305	20	2013-08-25	-96.0147	27.0058	0.888281	342	29.96	36.324	-0.076375	N/A	18.9382	0.177035	0	0	0	0
PS1305	21	2013-08-26	-96.0093	27.5552	0.071713	293	28.96	36.446	-0.055959	N/A	19.9154	0.067604	0	0	0	0
PS1305	22	2013-08-26	-96.262	27.7478	0.214821	159	29.85	36.37	-0.0312752	N/A	19.9154	0.0650987	0	0	0	0
PS1305	23	2013-08-26	-96.4962	27.9863	0.349005	67	29.49	36.198	0.0429491	N/A	19.9154	0.0861065	0	0	0	0
PS1305	24	2013-08-26	-96.3392	28.3078	0.479896	59	29.69	35.41	0.10354	N/A	19.9154	0.0403412	0	0	0	0
PS1305	25	2013-08-26	-96.0077	28.0078	0.616441	150	29.22	36.435	0.0013375	N/A	19.9154	0.0616254	0	0	0	0
PS1305	26	2013-08-26	-95.7603	27.7533	0.734225	231	28.87	36.41	-0.0406854	N/A	19.9154	0.0419013	0	0	0	0
PS1305	27	2013-08-26	-95.509	27.5135	0.854068	319	29.75	36.512	0.0342585	N/A	19.9154	0.12531	0	0	0	0
PS1305	28	2013-08-26	-95.5085	27.7427	0.960243	168	29.64	36.371	-0.0354085	N/A	19.9154	0.0183504	0	0	0	0
PS1305	29	2013-08-27	-95.5188	27.9958	0.0596296	184	29.22	36.237	-0.0693424	N/A	20.8618	0.0285767	0	0	0	0
PS1305	30	2013-08-27	-95.7598	28.2457	0.184421	82	29.7	35.6	-0.0322999	N/A	20.8618	0.0296009	0	0	0	0
PS1305	31	2013-08-27	-96.0142	28.4672	0.53702	72	29.83	35.088	0.0042646	N/A	20.8618	0.0085215	0	0	0	0
PS1305	32	2013-08-27	-95.5147	28.4995	0.691354	71	29.9	34.606	-0.0151396	N/A	20.8618	0.0151233	0	0	0	0
PS1305	33	2013-08-27	-95.0135	28.4962	0.831516	131	29.7	34.548	-0.0480396	N/A	20.8618	0.0214058	0	0	0	0
PS1305	34	2013-08-27	-94.7647	28.2428	0.96691	76	29.25	36.373	-0.0738229	N/A	20.8618	0.007071	0	0	0	0
PS1305	35	2013-08-28	-95.0148	27.9943	0.0822164	153	29.24	35.921	-0.132973	N/A	21.7835	0.0343624	0	0	0	0
PS1305	36	2013-08-28	-94.7585	27.7482	0.216024	330	28.84	36.485	-0.111687	N/A	21.7835	0.0272521	0	0	0	0
PS1305	37	2013-08-28	-94.5112	27.4903	0.345654	309	28.98	36.491	-0.124466	N/A	21.7835	0.171858	0	0	0	0
PS1305	38	2013-08-28	-94.5167	27.9987	0.513715	253	29.19	36.371	-0.0988847	N/A	21.7835	0.0096147	0	0	0	0
PS1305	39	2013-08-28	-94.0143	28.0023	0.664115	217	22.38	36.542	-0.113509	N/A	21.7835	0.123005	0	0	0	0
PS1305	40	2013-08-28	-94.255	28.2328	0.815503	155	29.65	34.682	-0.0853499	N/A	21.7835	0.0156271	0	0	0	0
PS1305	41	2013-08-28	-94.5122	28.4962	0.931956	87	29.61	34.686	-0.0787062	N/A	21.7835	0.0169801	0	0	0	0
PS1305	42	2013-08-29	-94.7423	28.7373	0.0411979	78	29.79	34.496	-0.0369792	N/A	22.6877	0.0159491	0	0	0	0
PS1305	43	2013-08-29	-95.0038	28.9753	0.150932	81	29.89	33.498	-0.0238771	N/A	22.6877	0.0049138	0	0	0	0
PS1305	44	2013-08-29	-94.507	29.014	0.355376	67	29.85	33.495	-0.0183125	N/A	22.6877	0.0102911	0	0	0	0
PS1305	45	2013-08-29	-94.2562	28.7622	0.464398	83	29.23	33.884	-0.0266622	N/A	22.6877	0.0109716	0	0	0	0
PS1305	46	2013-08-29	-94.0132	28.5082	0.570712	101	29.61	35.473	-0.0388646	N/A	22.6877	0.0154642	0	0	0	0
PS1305	47	2013-08-29	-93.7585	28.2447	0.690723	227	29.55	36.14	-0.0429437	N/A	22.6877	0.0066753	0	0	0	0
PS1305	48	2013-08-29	-93.5068	27.9905	0.811181	216	29.83	36.213	-0.0784715	N/A	22.6877	0.0215442	0	0	0	0
PS1305	49	2013-08-30	-93.512	27.5025	0.019919	310	29.6	36.238	-0.099225	N/A	23.5815	0.0603053	0	0	0	0
PS1305	50	2013-08-30	-93.0028	28.01	0.227975	211	29.34	36.207	-0.0958346	N/A	23.5815	0.0267162	0	0	0	0
PS1305	51	2013-08-30	-93.2413	28.2383	0.389109	143	29.45	32.921	-0.0510667	N/A	23.5815	0.0154128	0	0	0	0
PS1305	52	2013-08-30	-93.5075	28.4888	0.50401	109	29.92	32.884	-0.032686	N/A	23.5815	0.007721	0	0	0	0
PS1305	53	2013-08-30	-93.7483	28.743	0.617025	95	29.83	33.789	-0.0205289	N/A	23.5815	0.0010634	0	0	0	0
PS1305	54	2013-08-30	-93.9968	28.9888	0.744473	93	29.87	32.353	-0.0183208	N/A	23.5815	0.0031438	0	0	0	0
PS1305	55	2013-08-31	-93.5063	28.9973	0.124144	62	29.46	32.386	-0.0192131	N/A	24.4717	0.0036727	0	0	0	0
PS1305	56	2013-08-31	-93.2557	28.7607	0.230492	109	29.47	32.62	-0.0361162	N/A	24.4717	0.015982	0	0	0	0
PS1305	57	2013-08-31	-93.0108	28.5095	0.340422	112	29.17	32.918	-0.0641449	N/A	24.4717	0.084685	0	0	0	0
PS1305	58	2013-08-31	-92.7552	28.2585	0.462772	125	29.5	36.364	-0.0855146	N/A	24.4717	0.0486578	0	0	0	0
PS1305	59	2013-08-31	-92.5107	28.008	0.573003	190	29.77	36.024	-0.1067	N/A	24.4717	0.0202453	0	0	0	0
PS1305	60	2013-08-31	-92.4975	27.5123	0.76228	322	30.56	36.265	-0.158106	N/A	24.4717	0.124893	0	0	0	0
PS1305	61	2013-08-31	-92.006	27.9883	0.98724	177	29.84	36.279	-0.101448	N/A	24.4717	0.0218376	0	0	0	0
PS1305	62	2013-09-01	-92.248	28.2437	0.140573	183	29.25	34.337	-0.0793333	N/A	25.3646	0.0176589	0	0	0	0
PS1305	63	2013-09-01	-92.5123	28.5035	0.270145	139	29.51	31.467	-0.0594126	N/A	25.3646	0.0223558	0	0	0	0
PS1305	64	2013-09-01	-92.7542	28.7387	0.38728	83	29.55	32.129	-0.0460639	N/A	25.3646	0.0004981	0	0	0	0
PS1305	65	2013-09-01	-92.9915	28.9858	0.500683	68	29.92	31.152	-0.0359459	N/A	25.3646	0.0001761	0	0	0	0
PS1305	66	2013-09-01	-92.5405	29.007	0.762355	102	29.3	31.622	-0.045338	N/A	25.3646	0.0019892	0	0	0	0
PS1305	67	2013-09-01	-92.2628	28.7595	0.887361	69	29.6	33.543	-0.0606597	N/A	25.3646	0.0206112	0	0	0	0
PS1305	68	2013-09-01	-92.0075	28.5138	0.999144	118	29.44	32.847	-0.0643417	N/A	25.3646	0.0167226	0	0	0	0
PS1305	69	2013-09-02	-91.773	28.2445	0.113733	132	29.55	35.889	-0.107575	N/A	26.2653	0.0112339	0	0	0	0
PS1305	70	2013-09-02	-91.5027	28.0137	0.226088	234	30.05	35.526	-0.11471	N/A	26.2653	0.0062993	0	0	0	0
PS1305	71	2013-09-02	-91.5023	27.5145	0.420243	245	30.15	36.339	-0.0172229	N/A	26.2653	0.163571	0	0	0	0
PS1305	72	2013-09-02	-91.0037	27.9875	0.609624	269	29.83	33.808	-0.115449	N/A	26.2653	0.0035306	0	0	0	0
PS1305	73	2013-09-02	-91.4885	28.49	0.870747	182	29.76	31.277	-0.0942164	N/A	26.2653	0.0056051	0	0	0	0
PS1305	74	2013-09-03	-91.9322	28.9392	0.0498843	60	30.19	27.869	-0.0751063	N/A	27.1781	0.0192007	0	0	0	0
PS1305	75	2013-09-03	-91.0073	28.5133	0.314352	77	29.58	28.668	-0.081175	N/A	27.1781	0.0150004	0	0	0	0
PS1305	76	2013-09-03	-90.5023	28.513	0.585	123	29.33	29.773	-0.0759693	N/A	27.1781	0.0152554	0	0	0	0
PS1305	77	2013-09-03	-90.4993	28.094	0.718721	236	29.89	33.93	-0.103867	N/A	27.1781	0.0367156	0	0	0	0
PS1305	78	2013-09-03	-90.5007	27.5155	0.938877	275	29.92	33.05	-0.103957	N/A	27.1781	0.0411418	0	0	0	0
PS1305	79	2013-09-04	-90.0165	28	0.143079	342	29.33	34.159	-0.120794	N/A	28.1065	0.0447379	0	0	0	0
PS1305	80	2013-09-04	-90.0097	28.4873	0.352494	162	29.35	30.618	-0.0878237	N/A	28.1065	0.0079481	0	0	0	0
PS1305	81	2013-09-04	-89.514	28.5078	0.639271	362	29.07	27.992	-0.118901	N/A	28.1065	0.124176	0	0	0	0
PS1305	82	2013-09-04	-89.0162	28.5062	0.785909	297	29.73	21.656	-0.151257	N/A	28.1065	0.0317186	0	0	0	0
PS1305	83	2013-09-12	-87.5052	29.5112	0.799236	162	29.29	33.994	-0.0801417	N/A	6.63168	0.0544656	0	0	0	0
PS1305	84	2013-09-12	-87.0117	29.7927	0.998819	317	29.11	31.568	-0.110246	N/A	6.63168	0.0111592	0	0	0	0
PS1305	85	2013-09-13	-87.0008	29.9663	0.0846007	138	29.68	29.727	-0.0929692	N/A	7.70224	0.007794	0	0	0	0
PS1305	86	2013-09-13	-87.0127	30.3258	0.439294	98	29.87	31.084	-0.0543917	N/A	7.70224	0.0014708	0	0	0	0
PS1305	87	2013-09-13	-86.484	30.3022	0.5814	78	30.26	31.563	-0.0666104	N/A	7.70224	0.0123373	0	0	0	0
PS1305	88	2013-09-13	-86.4993	30.0163	0.687957	168	29.83	30.637	-0.098327	N/A	7.70224	0.0072075	0	0	0	0
PS1305	89	2013-09-13	-86.4867	29.52	0.842459	303	29.8	33.772	-0.123417	N/A	7.70224	0.023318	0	0	0	0
PS1305	90	2013-09-14	-86.0122	29.2043	0.00697917	364	29.21	31.407	-0.179425	N/A	8.78427	0.0889859	0	0	0	0
PS1305	91	2013-09-14	-85.9972	29.4888	0.125787	168	29.35	31.434	-0.158602	N/A	8.78427	0.0017731	0	0	0	0
PS1305	92	2013-09-14	-86.0043	29.9915	0.284074	85	29.37	31.127	-0.164368	N/A	8.78427	0.0125149	0	0	0	0
PS1305	93	2013-09-14	-85.5173	29.8052	0.428015	74	29.86	31.488	-0.166746	N/A	8.78427	0.0060313	0	0	0	0
PS1305	94	2013-09-14	-85.5248	29.5143	0.524473	64	29.55	32.528	-0.169247	N/A	8.78427	0.0270844	0	0	0	0
PS1305	95	2013-09-14	-84.9248	29.4967	0.702228	98	29.55	32.885	-0.178478	N/A	8.78427	0.0049385	0	0	0	0
PS1305	96	2013-09-14	-84.5142	29.4982	0.816736	88	29.78	32.807	-0.176544	N/A	8.78427	0.0037412	0	0	0	0
PS1305	97	2013-09-14	-84.01	29.6892	0.958889	49	29.74	31.88	-0.177329	N/A	8.78427	0.0083691	0	0	0	0
PS1305	98	2013-09-15	-83.9967	29.5133	0.0270775	85	29.93	32.176	-0.178917	N/A	9.8766	0.0005068	0	0	0	0
PS1305	99	2013-09-15	-83.7055	29.4372	0.119913	49	29.71	30.997	-0.183303	N/A	9.8766	0.0036697	0	0	0	0
PS1305	100	2013-09-15	-83.5115	29.0105	0.252587	65	29.09	31.491	-0.178737	N/A	9.8766	0.012172	0	0	0	0
PS1305	101	2013-09-15	-83.7395	28.7597	0.360741	97	29.9	36.095	-0.178138	N/A	9.8766	0.0070104	0	0	0	0
PS1305	102	2013-09-15	-83.9905	28.9897	0.468519	91	29.84	35.053	-0.172673	N/A	9.8766	0.0080103	0	0	0	0
PS1305	103	2013-09-15	-84.2403	28.7605	0.574022	92	29.87	34.689	-0.168994	N/A	9.8766	0.0022649	0	0	0	0
PS1305	104	2013-09-15	-84.4918	28.9912	0.692106	97	29.89	34.615	-0.171444	N/A	9.8766	0.0009764	0	0	0	0
PS1305	105	2013-09-15	-85	29.0045	0.830405	221	29.51	33.803	-0.196441	N/A	9.8766	0.0096489	0	0	0	0
PS1305	106	2013-09-15	-85.4855	29.004	0.964826	157	29.43	33.786	-0.179147	N/A	9.8766	0.0155561	4	0	0	4
PS1305	107	2013-09-16	-85.494	28.6842	0.0772454	224	29.53	33.342	-0.158799	N/A	10.9763	0.0397596	0	0	0	0
PS1305	108	2013-09-16	-85.0177	28.5035	0.228843	160	29.31	32.913	-0.166465	N/A	10.9763	0.0168525	0	0	0	0
PS1305	109	2013-09-16	-84.5078	28.4962	0.404288	128	29.39	34.564	-0.163186	N/A	10.9763	0.0408111	0	0	0	0
PS1305	110	2013-09-16	-84.2598	28.2565	0.519091	188	29.79	35.177	-0.156459	N/A	10.9763	0.0385526	0	0	0	0
PS1305	111	2013-09-16	-84.0103	28.5187	0.633009	165	30.02	35.372	-0.148096	N/A	10.9763	0.0071654	0	0	0	0
PS1305	112	2013-09-16	-83.7593	28.2598	0.749815	144	29.74	35.265	-0.14824	N/A	10.9763	0.0096713	0	0	0	0
PS1305	113	2013-09-16	-83.51	28.4933	0.854595	109	30.06	35.186	-0.142458	N/A	10.9763	0.0132134	0	0	0	0
PS1305	114	2013-09-16	-83.16	28.467	0.957309	48	29.97	35.201	-0.129663	N/A	10.9763	0.0110555	0	0	0	0
PS1305	115	2013-09-17	-83.0265	28.0127	0.0965567	40	29.86	34.485	-0.137179	N/A	12.078	0.0036987	0	0	0	0
PS1305	116	2013-09-17	-83.486	28.0028	0.219543	102	29.73	35.604	-0.141005	N/A	12.078	0.0069756	0	0	0	0
PS1305	117	2013-09-17	-83.7382	27.7615	0.327199	123	29.8	35.558	-0.142603	N/A	12.078	0.0334492	0	0	0	0
PS1305	118	2013-09-17	-84.0143	27.9937	0.451603	102	29.66	35.214	-0.144868	N/A	12.078	0.0280476	0	0	0	0
PS1305	119	2013-09-17	-84.256	27.754	0.560596	135	29.11	35.302	-0.160185	N/A	12.078	0.0260508	0	0	0	0
PS1305	120	2013-09-17	-84.4975	28.0023	0.707211	208	29.09	35.397	-0.148562	N/A	12.078	0.0164009	0	0	0	0
PS1305	121	2013-09-17	-85.006	28.0025	0.909311	317	29.32	33.287	-0.152116	N/A	12.078	0.0324506	1	1	0	0
PS1305	122	2013-09-18	-84.5157	27.4955	0.146898	316	28.7	36.265	-0.147739	N/A	13.1746	0.0338896	0	0	0	0
PS1305	123	2013-09-18	-84.2567	27.2617	0.302274	226	28.91	35.914	-0.149244	N/A	13.1746	0.0286534	0	0	0	0
PS1305	124	2013-09-18	-84.0082	27.4862	0.412847	218	29.06	35.489	-0.158729	N/A	13.1746	0.0270896	0	0	0	0
PS1305	125	2013-09-18	-83.7598	27.2602	0.530978	157	29.15	35.552	-0.154004	N/A	13.1746	0.0198907	0	0	0	0
PS1305	126	2013-09-18	-83.5125	27.4908	0.638808	101	29.91	35.665	-0.148932	N/A	13.1746	0.0082744	0	0	0	0
PS1305	127	2013-09-18	-83.0153	27.5027	0.794097	59	29.78	35.113	-0.155025	N/A	13.1746	0.0096564	0	0	0	0
PS1305	128	2013-09-18	-82.578	27.008	0.987431	44	29.46	34.149	-0.15009	N/A	13.1746	0.0034648	0	0	0	0
PS1305	129	2013-09-19	-82.9985	27.0003	0.104005	97	29.54	35.856	-0.136542	N/A	14.2581	0.0034999	0	0	0	0
PS1305	130	2013-09-19	-83.259	26.7517	0.21662	144	29.44	35.607	-0.137608	N/A	14.2581	0.0170286	0	0	0	0
PS1305	131	2013-09-19	-83.4957	26.9898	0.321551	257	28.89	35.758	-0.141113	N/A	14.2581	0.0120296	0	0	0	0
PS1305	132	2013-09-19	-83.7565	26.7618	0.456684	150	28.93	35.567	-0.141892	N/A	14.2581	0.0132472	0	0	0	0
PS1305	133	2013-09-19	-83.9995	26.9927	0.57169	173	29.1	35.905	-0.14981	N/A	14.2581	0.0281671	0	0	0	0
PS1305	134	2013-09-19	-84.4848	27.0015	0.75776	318	28.71	35.437	-0.147106	N/A	14.2581	0.0275779	0	0	0	0
PS1305	135	2013-09-19	-84.5122	26.5027	0.930174	239	28.98	35.475	-0.110397	N/A	14.2581	0.0082529	0	0	0	0
PS1305	136	2013-09-20	-84.0162	26.4998	0.0825	177	28.46	36.301	-0.136152	N/A	15.3206	0.0125903	0	0	0	0
PS1305	137	2013-09-20	-83.7572	26.2497	0.238872	163	28.72	36.065	-0.127688	N/A	15.3206	0.0108942	0	0	0	0
PS1305	138	2013-09-20	-83.5162	26.4943	0.34794	253	28.96	35.695	-0.123446	N/A	15.3206	0.0001195	0	0	0	0
PS1305	139	2013-09-20	-83.2615	26.2562	0.464641	194	28.96	35.828	-0.130802	N/A	15.3206	0.0027019	0	0	0	0
PS1305	140	2013-09-20	-83.0177	26.4985	0.574983	106	29.55	35.916	-0.119898	N/A	15.3206	0.0039102	0	0	0	0
PS1305	141	2013-09-20	-82.517	26.5	0.716198	69	30.13	35.748	-0.139113	N/A	15.3206	0.005477	0	0	0	0
PS1305	142	2013-09-20	-82.0088	25.9945	0.950926	84	29.58	35.94	-0.146352	N/A	15.3206	0.0011895	0	0	0	0
PS1305	143	2013-09-21	-82.4978	25.9998	0.0901157	65	29.24	36.013	-0.136998	N/A	16.3564	0.0058624	0	0	0	0
PS1305	144	2013-09-21	-82.7508	25.7577	0.157789	104	29.02	35.863	-0.136419	N/A	16.3564	0.0064938	0	0	0	0
PS1305	145	2013-09-21	-82.9887	25.989	0.276198	174	29.03	35.809	-0.147106	N/A	16.3564	0.0252116	0	0	0	0
PS1305	146	2013-09-21	-83.258	25.7503	0.395752	177	28.81	36.063	-0.149704	N/A	16.3564	0.0041454	0	0	0	0
PS1305	147	2013-09-21	-83.5005	25.9983	0.515584	187	29.02	35.874	-0.15203	N/A	16.3564	0.0104974	0	0	0	0
PS1305	148	2013-09-21	-83.7482	25.7642	0.628848	169	29.21	36.057	-0.158097	N/A	16.3564	0.0044424	0	0	0	0
PS1305	149	2013-09-21	-83.9982	26.015	0.74974	209	28.83	35.719	-0.171321	N/A	16.3564	0.0136192	0	0	0	0
PS1305	150	2013-09-21	-84.2378	25.756	0.925723	241	29.03	35.638	-0.15479	N/A	16.3564	0.0061486	2	1	1	0
PS1305	151	2013-09-22	-84.4888	25.9897	0.0542477	267	28.9	35.698	-0.159538	N/A	17.3622	0.0030236	0	0	0	0
PS1305	152	2013-09-22	-84.4985	25.514	0.211574	311	29.01	36.234	-0.183724	N/A	17.3622	0.0018609	0	0	0	0
PS1305	153	2013-09-22	-84.253	25.2648	0.327014	357	29.04	36.237	-0.152501	N/A	17.3622	0.0129114	0	0	0	0
PS1305	154	2013-09-22	-84.0067	25.5118	0.450041	236	28.96	35.582	-0.161612	N/A	17.3622	0.0016687	0	0	0	0
PS1305	155	2013-09-22	-83.7553	25.2583	0.612297	189	29.21	36.205	-0.153474	N/A	17.3622	0.0065525	0	0	0	0
PS1305	156	2013-09-22	-83.5145	25.4912	0.730851	246	29.02	36.125	-0.159668	N/A	17.3622	0.0196613	0	0	0	0
PS1305	157	2013-09-22	-83.2632	25.255	0.847934	214	28.81	35.719	-0.154523	N/A	17.3622	0.0079401	0	0	0	0
PS1305	158	2013-09-22	-83.0102	25.5023	0.96765	122	28.87	35.715	-0.15637	N/A	17.3622	0.0144718	0	0	0	0
PS1305	159	2013-09-23	-82.5087	25.507	0.109103	77	29.17	35.856	-0.153804	N/A	18.3375	0.0030793	0	0	0	0
PS1305	160	2013-09-23	-82.0152	25.5075	0.288519	67	29.2	35.77	-0.152818	N/A	18.3375	0.0028031	0	0	0	0
PS1305	161	2013-09-23	-81.8417	25.3942	0.363229	58	29.26	35.977	-0.150781	N/A	18.3375	0.003548	0	0	0	0
PS1305	162	2013-09-23	-81.6892	25.0138	0.488472	66	29.35	36.037	-0.156594	N/A	18.3375	0.0030806	0	0	0	0
PS1305	163	2013-09-23	-81.991	25.0073	0.587187	82	29.42	35.928	-0.163296	N/A	18.3375	0.0027426	0	0	0	0
PS1305	164	2013-09-23	-82.488	25.0108	0.74445	93	29.21	35.74	-0.158737	N/A	18.3375	0.0047043	0	0	0	0
PS1305	165	2013-09-23	-83.006	25.0142	0.849022	182	29.13	35.661	-0.15354	N/A	18.3375	0.0078406	1	0	1	0
PS1305	166	2013-09-23	-83.4965	25.0085	0.993605	151	28.91	36.2	-0.134156	N/A	18.3375	0.0169091	0	0	0	0
PS1305	167	2013-09-24	-83.9987	25.0148	0.141869	197	28.99	36.234	-0.0482315	N/A	19.2845	0.214509	0	0	0	0
PS1305	168	2013-09-24	-84.4873	24.9995	0.333617	370	28.55	36.053	0.0806398	N/A	19.2845	0.655577	0	0	0	0
ORII303	1	2013-04-30	-87.0037	29.9915	0.8226	1029	22.37	35.91	-0.282222	N/A	19.4749	0.0270918	0	0	0	0
ORII303	2	2013-05-01	-86.4835	29.5002	0.0883526	1002	N/A	N/A	-0.307387	N/A	20.5741	0.0282237	0	0	0	0
ORII303	3	2013-05-02	-85.9988	29.2097	0.450698	886	23.62	36.281	-0.295614	N/A	21.6493	0.0371254	0	0	0	0
ORII303	4	2013-05-02	-85.5137	28.6705	0.731049	896	24.39	36.28	-0.293321	N/A	21.6493	0.10583	0	0	0	0
ORII303	5	2013-05-02	-85.0155	28.0282	0.994275	907	24.56	36.046	-0.282313	N/A	21.6493	0.082601	0	0	0	0
ORII303	6	2013-05-03	-84.9988	27.51	0.200737	868	25.1	36.148	-0.228106	N/A	22.7004	0.0491368	0	0	0	0
ORII303	7	2013-05-03	-84.9975	27.0138	0.398561	1243	25.24	36.184	-0.14895	N/A	22.7004	0.0983887	0	0	0	0
ORII303	8	2013-05-03	-84.9993	26.4875	0.595035	1363	25.74	36.184	-0.0728086	N/A	22.7004	0.248327	0	0	0	0
ORII303	9	2013-05-03	-85.0018	26.0105	0.786875	898	25.98	36.12	0.0031273	N/A	22.7004	0.263536	1	0	0	1
ORII303	10	2013-05-03	-84.4908	25.994	0.983488	809	25.52	35.919	-0.214879	N/A	22.7004	0.0009908	0	0	0	0
ORII303	11	2013-05-04	-83.9867	25.989	0.168576	1032	24.75	36.216	N/A	N/A	23.7285		0	0	0	0
ORII303	12	2013-05-04	-84.0065	25.5013	0.37985	920	25.44	35.957	N/A	N/A	23.7285		0	0	0	0
ORII303	13	2013-05-05	-83.4922	24.4908	0.325897	252	25.43	36.143	N/A	N/A	24.7357		0	0	0	0
ORII303	14	2013-05-05	-83.4967	23.9875	0.499475	876	27.35	36.029	N/A	N/A	24.7357		0	0	0	0
ORII303	15	2013-05-05	-83.9888	23.989	0.748179	1134	27.44	36.055	N/A	N/A	24.7357		0	0	0	0
ORII303	16	2013-05-05	-83.9855	24.503	0.988472	816	27.28	36.059	N/A	N/A	24.7357		1	0	0	1
ORII303	17	2013-05-06	-84.0002	24.9833	0.241979	1219	26.09	36.187	-0.163203	N/A	25.7237	0.114563	0	0	0	0
ORII303	18	2013-05-06	-84.4953	24.4907	0.491381	951	27.31	35.972	0.144834	N/A	25.7237	0.465338	0	0	0	0
ORII303	19	2013-05-06	-84.5123	24.9887	0.731528	1220	27.08	36.029	-0.0868991	N/A	25.7237	0.670291	0	0	0	0
ORII303	20	2013-05-06	-85.0033	24.9997	0.962242	1091	27.07	35.949	0.153181	N/A	25.7237	0.708226	0	0	0	0
ORII303	21	2013-05-07	-85.0173	24.4967	0.176443	871	27	35.929	0.290673	N/A	26.6941	0.128147	0	0	0	0
ORII303	22	2013-05-07	-85.4942	24.6617	0.372785	975	27.34	35.976	0.180823	N/A	26.6941	0.301701	0	0	0	0
ORII303	23	2013-05-07	-85.4878	25.0052	0.516998	854	27.74	35.956	0.107534	N/A	26.6941	0.154705	0	0	0	0
ORII303	24	2013-05-07	-85.9953	24.9995	0.722299	1272	27.28	36.08	0.0020293	N/A	26.6941	0.286538	0	0	0	0
ORII303	25	2013-05-07	-86.004	25.4857	0.912338	1094	25.19	36.142	0.0698898	N/A	26.6941	0.0433647	0	0	0	0
ORII303	26	2013-05-08	-86.4603	25.5015	0.0681713	1055	25.07	36.099	0.0687833	N/A	27.6483	0.320921	0	0	0	0
ORII303	27	2013-05-08	-85.999	25.997	0.347747	1015	25.06	36.097	0.186326	N/A	27.6483	0.108983	0	0	0	0
ORII303	28	2013-05-08	-86.0037	26.4985	0.556103	706	25.18	36.074	0.146946	N/A	27.6483	0.30412	0	0	0	0
ORII303	29	2013-05-08	-86.007	26.9938	0.777913	994	24.78	36.323	-0.0424897	N/A	27.6483	0.273072	0	0	0	0
ORII303	30	2013-05-08	-86.0042	27.5052	0.975251	774	23.31	36.33	-0.309093	N/A	27.6483	0.0267701	0	0	0	0
ORII303	31	2013-05-09	-86.0018	27.9917	0.165019	1207	23.17	36.275	-0.363003	N/A	28.5876	0.0209679	0	0	0	0
ORII303	32	2013-05-09	-85.9975	28.4973	0.351632	1074	24.22	36.28	-0.284388	N/A	28.5876	0.0326844	0	0	0	0
ORII303	33	2013-05-09	-86.4893	28.991	0.58939	1177	24.39	36.375	-0.288292	N/A	28.5876	0.0768243	0	0	0	0
ORII303	34	2013-05-09	-86.9883	28.999	0.776678	961	24.23	36.327	-0.324995	N/A	28.5876	0.0223771	0	0	0	0
ORII303	35	2013-05-09	-86.9983	28.5123	0.962226	771	23.17	36.301	-0.398056	N/A	28.5876	0.021951	0	0	0	0
ORII303	36	2013-05-10	-86.9997	28.011	0.152905	929	23.12	36.309	-0.397928	N/A	29.5135	0.0354934	0	0	0	0
ORII303	37	2013-05-10	-87.9988	28.4937	0.555602	739	22.83	36.343	-0.274536	N/A	29.5135	0.0070195	0	0	0	0
ORII303	38	2013-05-10	-88.0153	28.9998	0.754207	285	N/A	N/A	-0.277662	N/A	29.5135	0.0180774	0	0	0	0
ORII303	39	2013-05-14	-88.0257	29.5078	0.836204	700	22.03	33.18	-0.26819	N/A	3.5904	0.0199734	0	0	0	0
ORII303	40	2013-05-15	-88.0062	28.9988	0.113873	1012	23.43	36.257	-0.24975	N/A	4.48225	0.0434495	0	0	0	0
ORII303	41	2013-05-15	-87.0097	27.5042	0.613465	1293	23.2	33.957	-0.0972085	N/A	4.48225	0.1194	0	0	0	0
ORII303	42	2013-05-15	-86.9952	27.0068	0.796022	779	25.6	36.113	0.157106	N/A	4.48225	0.673702	0	0	0	0
ORII303	43	2013-05-15	-87.0073	26.51	0.983646	841	25.1	36.106	0.388394	N/A	4.48225	0.31194	0	0	0	0
ORII303	44	2013-05-16	-87.0072	26.2897	0.093017	412	24.98	36.088	0.440344	N/A	5.37821	0.0606979	0	0	0	0
ORII303	45	2013-05-16	-87.4953	26.0125	0.276221	221	25.11	36.099	0.452579	N/A	5.37821	0.215314	0	0	0	0
ORII303	46	2013-05-16	-87.9957	26.0092	0.528453	916	25.44	36.093	0.376556	N/A	5.37821	0.143147	0	0	0	0
ORII303	47	2013-05-16	-88.0077	26.5118	0.72049	465	25.49	36.095	0.45494	N/A	5.37821	0.0452248	0	0	0	0
ORII303	48	2013-05-16	-88.0057	27.0058	0.909838	926	25.25	36.098	0.327207	N/A	5.37821	0.570735	0	0	0	0
ORII303	49	2013-05-17	-88.4963	27.0097	0.103005	603	25.24	36.137	0.122528	N/A	6.28396	0.447743	0	0	0	0
ORII303	50	2013-05-17	-88.9993	27.0162	0.283746	1192	26.11	36.098	-0.0105351	N/A	6.28396	0.309234	0	0	0	0
ORII303	51	2013-05-17	-89.0018	26.516	0.514915	674	27.39	36.122	0.0308745	N/A	6.28396	0.79003	0	0	0	0
ORII303	52	2013-05-17	-88.9987	26.004	0.757589	938	27.44	36.085	-0.0965708	N/A	6.28396	0.674414	0	0	0	0
ORII303	53	2013-05-17	-89.5048	26.0062	0.980976	747	25.7	36.347	-0.194935	N/A	6.28396	0.0312056	0	0	0	0
ORII303	54	2013-05-18	-90.005	26.013	0.206563	635	25.16	36.673	-0.19834	N/A	7.20596	0.0023617	0	0	0	0
ORII303	55	2013-05-18	-89.9992	26.511	0.481146	802	25.4	36.311	-0.118273	N/A	7.20596	0.0006581	0	0	0	0
ORII303	56	2013-05-18	-90.0017	27.0127	0.669579	548	26.29	36.278	-0.0349167	N/A	7.20596	0.0181843	0	0	0	0
ORII303	57	2013-05-18	-90.4968	27.0112	0.844047	855	25.67	36.321	-0.133105	N/A	7.20596	0.0271903	0	0	0	0
ORII303	63	2013-05-19	-91.0062	27.0128	0.656404	770	25.48	36.36	-0.19563	N/A	8.15123	0.0918355	0	0	0	0
ORII303	64	2013-05-19	-91.0072	26.5128	0.84439	839	N/A	N/A	-0.190455	N/A	8.15123	0.143452	0	0	0	0
ORII303	65	2013-05-20	-91.0013	26.0135	0.110116	814	25.04	36.611	-0.183167	N/A	9.12665	0.0777051	0	0	0	0
ORII303	66	2013-05-20	-91.5012	26.0125	0.273036	1013	25.03	36.606	-0.20218	N/A	9.12665	0.0637978	0	0	0	0
ORII303	67	2013-05-20	-91.9995	26.0128	0.439483	849	24.85	36.534	-0.28497	N/A	9.12665	0.212585	0	0	0	0
ORII303	68	2013-05-20	-92.0023	26.5113	0.631443	793	25.28	36.545	-0.323971	N/A	9.12665	0.158161	0	0	0	0
ORII303	69	2013-05-20	-92.0073	27.011	0.814946	959	25.82	36.295	-0.247108	N/A	9.12665	0.0297842	1	0	0	1
ORII303	70	2013-05-21	-92.5097	27.0005	0.0335262	866	24.9	36.551	-0.2761	N/A	10.1381	0.0248143	0	0	0	0
ORII303	71	2013-05-21	-93.0067	27.0152	0.251921	906	24.93	36.468	-0.28499	N/A	10.1381	0.0091807	0	0	0	0
ORII303	72	2013-05-21	-93.0072	26.51	0.558345	565	25.08	36.489	-0.388296	N/A	10.1381	0.0251857	0	0	0	0
ORII303	73	2013-05-21	-92.9938	26.2943	0.677184	809	25.14	36.486	-0.420575	N/A	10.1381	0.0219752	0	0	0	0
ORII303	74	2013-05-21	-93.5045	26.0242	0.89353	911	25.17	36.094	-0.344243	N/A	10.1381	0.202318	0	0	0	0
ORII303	75	2013-05-22	-94.003	26.043	0.0938503	754	24.82	36.193	-0.134197	N/A	11.1891	0.0193874	0	0	0	0
ORII303	76	2013-05-22	-94.0073	26.5083	0.309846	918	24.53	36.261	-0.206476	N/A	11.1891	0.0139201	0	0	0	0
ORII303	77	2013-05-22	-94	27.01	0.562959	860	25.26	36.154	-0.264625	N/A	11.1891	0.0118205	0	0	0	0
ORII303	78	2013-05-22	-94.5005	27.0153	0.734954	818	25.94	34.959	-0.17915	N/A	11.1891	0.0292449	0	0	0	0
ORII303	79	2013-05-22	-95.0067	27.0108	0.93483	1038	25.76	34.084	-0.135379	N/A	11.1891	0.0444376	0	0	0	0
ORII303	80	2013-05-23	-95.0065	26.5103	0.139171	1047	25.41	36.394	-0.136574	N/A	12.2797	0.0252747	0	0	0	0
ORII303	81	2013-05-23	-95.0017	26.0395	0.318669	815	25.23	36.353	-0.0846033	N/A	12.2797	0.0525975	0	0	0	0
ORII303	82	2013-05-23	-95.5053	26.0597	0.538002	867	25.88	36.503	-0.0877844	N/A	12.2797	0.0825277	0	0	0	0
ORII303	83	2013-05-23	-96.008	26.0435	0.754113	792	26.29	36.1	-0.0899631	N/A	12.2797	0.0431822	0	0	0	0
ORII303	84	2013-05-23	-96.0043	26.511	0.963125	899	26.04	34.41	-0.118346	N/A	12.2797	0.0530456	0	0	0	0
ORII303	85	2013-05-24	-96.0102	27.0102	0.147951	984	26.13	33.993	-0.197881	N/A	13.4058	0.0437823	0	0	0	0
ORII303	86	2013-05-24	-96.0057	27.5618	0.334819	700	26.12	32.336	-0.172971	N/A	13.4058	0.0204556	0	0	0	0
ORII303	87	2013-05-24	-96.0203	27.9898	0.550278	80	26.28	33.079	-0.121794	N/A	13.4058	0.0042049	0	0	0	0
ORII303	88	2013-05-24	-95.5078	28.0067	0.732193	689	26.28	32.454	-0.143096	N/A	13.4058	0.0012539	0	0	0	0
ORII303	89	2013-05-24	-95.5083	28.5098	0.916175	57	25.88	27.504	-0.114309	N/A	13.4058	0.0297406	0	0	0	0
ORII303	90	2013-05-25	-95.0085	28.4735	0.0712384	99	25.62	34.043	-0.178262	N/A	14.5582	0.0018087	0	0	0	0
ORII303	91	2013-05-25	-95.004	28.0155	0.243657	812	26.11	34.9	-0.187568	N/A	14.5582	0.0031261	0	0	0	0
ORII303	92	2013-05-25	-94.5085	28.0123	0.439437	594	26.24	34.001	-0.193692	N/A	14.5582	0.0023275	0	0	0	0
ORII303	93	2013-05-25	-94.4993	28.4395	0.596944	74	26.22	34.575	-0.192265	N/A	14.5582	0.0021178	0	0	0	0
ORII303	94	2013-05-25	-94.0113	28.5083	0.753924	70	25.65	34.234	-0.193395	N/A	14.5582	0.0015439	0	0	0	0
ORII303	96	2013-05-26	-94.0407	28.0218	0.0233488	508	26.24	34.474	-0.149555	N/A	15.7243	0.0026848	0	0	0	0
ORII303	99	2013-05-26	-93.4843	27.9757	0.556096	749	26.68	34.824	-0.158265	N/A	15.7243	0.0017369	0	0	0	0
ORII303	100	2013-05-26	-93.5295	28.498	0.760544	87	25.62	35.824	-0.155908	N/A	15.7243	0.00615	0	0	0	0
ORII303	101	2013-05-26	-93.001	28.5097	0.956725	116	25.5	35.773	-0.157693	N/A	15.7243	0.0044102	0	0	0	0
ORII303	102	2013-05-27	-93.0008	28.0282	0.236103	573	25.83	35.71	-0.175958	N/A	16.8897	0.0003671	0	0	0	0
ORII303	103	2013-05-27	-92.5	28.013	0.497994	704	25.99	36.137	-0.174563	N/A	16.8897	0.0029575	0	0	0	0
ORII303	104	2013-05-27	-92.0005	28.0115	0.664506	493	26.28	35.963	-0.178287	N/A	16.8897	0.0030796	0	0	0	0
ORII303	105	2013-05-27	-91.5035	28.0135	0.875725	581	25.79	36.028	-0.192884	N/A	16.8897	0.0016641	0	0	0	0
ORII303	107	2013-05-28	-91	28.0145	0.153958	794	25.89	36.517	-0.188862	N/A	18.0407	0.0170365	0	0	0	0
ORII303	108	2013-05-28	-90.504	28.096	0.523854	621	26.21	36.467	-0.1977	N/A	18.0407	0.0153268	0	0	0	0
ORII303	109	2013-05-28	-90.014	28.0062	0.682222	651	26.63	36.414	-0.195215	N/A	18.0407	0.0111179	0	0	0	0
ORII303	110	2013-05-28	-89.5122	28.0003	0.876246	911	26.18	36.498	-0.207755	N/A	18.0407	0.0730687	0	0	0	0
ORII303	111	2013-05-29	-88.9968	28.0075	0.063287	673	26.45	36.337	-0.190145	N/A	19.1667	0.003611	0	0	0	0
ORII303	112	2013-05-29	-88.5067	28.0115	0.221057	823	26.49	36.356	-0.196873	N/A	19.1667	0.0372266	0	0	0	0
ORII303	113	2013-05-29	-88.0133	28.0083	0.372731	621	26.28	36.355	-0.16074	N/A	19.1667	0.103281	0	0	0	0
OR317	1		-86.9901	29.9949	0.948998	N/A	N/A	N/A	N/A	N/A			0	0	0	0
OR317	2		-86.4934	29.5064	0.180495	N/A	N/A	N/A	N/A	N/A			0	0	0	0
OR317	3		-86.012	29.2073	0.384546	N/A	N/A	N/A	N/A	N/A			0	0	0	0
OR317	4		-85.4994	28.6776	0.610972	N/A	N/A	N/A	N/A	N/A			0	0	0	0
OR317	5		-85.0003	28.0108	0.868324	N/A	N/A	N/A	N/A	N/A			0	0	0	0
OR317	6		-84.993	27.4931	0.0637292	N/A	N/A	N/A	N/A	N/A			1	0	0	1
OR317	7		-85.0025	27.0095	0.268509	N/A	N/A	N/A	N/A	N/A			0	0	0	0
OR317	8		-85.0088	26.4863	0.463701	N/A	N/A	N/A	N/A	N/A			0	0	0	0
OR317	9		-85.004	26.0132	0.664801	N/A	N/A	N/A	N/A	N/A			0	0	0	0
OR317	10		-84.4916	25.9987	0.834745	N/A	N/A	N/A	N/A	N/A			0	0	0	0
OR317	11		-84.005	26.0121	0.989894	N/A	N/A	N/A	N/A	N/A			0	0	0	0
OR317	12		-83.9913	25.5024	0.154269	N/A	N/A	N/A	N/A	N/A			0	0	0	0
OR317	13		-84.0034	25.0145	0.329734	N/A	N/A	N/A	N/A	N/A			0	0	0	0
OR317	14		-84.0052	24.5086	0.488125	N/A	N/A	N/A	N/A	N/A			0	0	0	0
OR317	15		-83.5092	24.5105	0.64772	N/A	N/A	N/A	N/A	N/A			0	0	0	0
OR317	16		-83.4882	23.9989	0.811278	N/A	N/A	N/A	N/A	N/A			0	0	0	0
OR317	17		-84.0101	24.0062	0.00272685	N/A	N/A	N/A	N/A	N/A			0	0	0	0
OR317	18		-84.5076	24.5047	0.227639	N/A	N/A	N/A	N/A	N/A			0	0	0	0
OR317	19		-84.497	24.997	0.398336	N/A	N/A	N/A	N/A	N/A			0	0	0	0
OR317	20		-84.9978	25.0142	0.583273	N/A	N/A	N/A	N/A	N/A			0	0	0	0
OR317	21		-85.0084	24.4908	0.816831	N/A	N/A	N/A	N/A	N/A			0	0	0	0
OR317	22		-85.5058	24.6785	0.986375	N/A	N/A	N/A	N/A	N/A			0	0	0	0
OR317	23		-85.4953	25.0122	0.12419	N/A	N/A	N/A	N/A	N/A			0	0	0	0
OR317	24		-86.0193	24.9991	0.403838	N/A	N/A	N/A	N/A	N/A			0	0	0	0
OR317	25		-86.4596	25.4878	0.598125	N/A	N/A	N/A	N/A	N/A			0	0	0	0
OR317	26		-86.0166	25.4988	0.331183	N/A	N/A	N/A	N/A	N/A			0	0	0	0
OR317	27		-85.999	25.9998	0.513914	N/A	N/A	N/A	N/A	N/A			0	0	0	0
OR317	28		-85.9993	26.4854	0.690231	N/A	N/A	N/A	N/A	N/A			0	0	0	0
OR317	29		-86.0087	26.9941	0.867836	N/A	N/A	N/A	N/A	N/A			0	0	0	0
OR317	30		-86.0101	27.4892	0.0501319	N/A	N/A	N/A	N/A	N/A			0	0	0	0
OR317	31		-86.0127	28.0117	0.208106	N/A	N/A	N/A	N/A	N/A			0	0	0	0
OR317	32		-85.9936	28.4978	0.406813	N/A	N/A	N/A	N/A	N/A			0	0	0	0
OR317	33		-86.4968	29.0063	0.605789	N/A	N/A	N/A	N/A	N/A			0	0	0	0
OR317	34		-87.0053	28.9839	0.764653	N/A	N/A	N/A	N/A	N/A			0	0	0	0
OR317	35		-87.0148	28.5043	0.945694	N/A	N/A	N/A	N/A	N/A			0	0	0	0
OR317	36		-87.0068	28.0119	0.11788	N/A	N/A	N/A	N/A	N/A			0	0	0	0
OR317	37		-87.0115	27.4981	0.282875	N/A	N/A	N/A	N/A	N/A			0	0	0	0
OR317	38		-87.0104	27.0001	0.526375	N/A	N/A	N/A	N/A	N/A			0	0	0	0
OR317	39		-87.0015	26.5077	0.727366	N/A	N/A	N/A	N/A	N/A			0	0	0	0
OR317	40		-87.0167	26.2845	0.846176	N/A	N/A	N/A	N/A	N/A			0	0	0	0
OR317	41		-87.4944	26.0057	0.0571389	N/A	N/A	N/A	N/A	N/A			0	0	0	0
OR317	42		-87.9997	25.9858	0.257039	N/A	N/A	N/A	N/A	N/A			0	0	0	0
OR317	43		-87.989	26.5126	0.427417	N/A	N/A	N/A	N/A	N/A			0	0	0	0
OR317	44		-87.9979	26.9848	0.605806	N/A	N/A	N/A	N/A	N/A			0	0	0	0
OR317	45		-88.5032	26.9994	0.81359	N/A	N/A	N/A	N/A	N/A			0	0	0	0
OR317	46		-88.9989	27.0153	0.00966204	N/A	N/A	N/A	N/A	N/A			0	0	0	0
OR317	47		-89.005	26.5062	0.200697	N/A	N/A	N/A	N/A	N/A			0	0	0	0
OR317	48		-89	26.015	0.421648	N/A	N/A	N/A	N/A	N/A			0	0	0	0
OR317	49		-89.496	26.0003	0.598412	N/A	N/A	N/A	N/A	N/A			0	0	0	0
OR317	50		-89.9964	26.0146	0.78875	N/A	N/A	N/A	N/A	N/A			0	0	0	0
OR317	51		-90.0036	26.4949	0.000587963	N/A	N/A	N/A	N/A	N/A			0	0	0	0
OR317	52		-89.9972	27.0157	0.197706	N/A	N/A	N/A	N/A	N/A			0	0	0	0
OR317	53		-90.4902	26.997	0.369431	N/A	N/A	N/A	N/A	N/A			0	0	0	0
OR317	54		-91.0001	27.014	0.558123	N/A	N/A	N/A	N/A	N/A			0	0	0	0
OR317	55		-90.9922	26.5064	0.773683	N/A	N/A	N/A	N/A	N/A			0	0	0	0
OR317	56		-91.0116	26.011	0.984227	N/A	N/A	N/A	N/A	N/A			0	0	0	0
OR317	57		-91.4999	25.9965	0.247981	N/A	N/A	N/A	N/A	N/A			0	0	0	0
OR317	58		-92.0114	26.0094	0.452644	N/A	N/A	N/A	N/A	N/A			0	0	0	0
OR317	59		-91.9914	26.4955	0.788338	N/A	N/A	N/A	N/A	N/A			0	0	0	0
OR317	60		-92.0105	27.0097	0.0114676	N/A	N/A	N/A	N/A	N/A			0	0	0	0
OR317	61		-92.5004	26.9979	0.1941	N/A	N/A	N/A	N/A	N/A			0	0	0	0
OR317	62		-93.0096	27.0126	0.396419	N/A	N/A	N/A	N/A	N/A			0	0	0	0
OR317	63		-92.9957	26.4975	0.586475	N/A	N/A	N/A	N/A	N/A			0	0	0	0
OR317	64		-93.0081	26.297	0.719947	N/A	N/A	N/A	N/A	N/A			0	0	0	0
OR317	65		-93.4963	26.0099	0.913755	N/A	N/A	N/A	N/A	N/A			0	0	0	0
OR317	66		-93.9997	26.0315	0.108516	N/A	N/A	N/A	N/A	N/A			0	0	0	0
OR317	67		-93.9953	26.5011	0.294683	N/A	N/A	N/A	N/A	N/A			0	0	0	0
OR317	68		-93.9916	27.0131	0.47944	N/A	N/A	N/A	N/A	N/A			0	0	0	0
OR317	69		-94.496	27.0009	0.665752	N/A	N/A	N/A	N/A	N/A			0	0	0	0
OR317	70		-95.0201	26.9986	0.857998	N/A	N/A	N/A	N/A	N/A			0	0	0	0
OR317	71		-95.0005	26.4968	0.0428264	N/A	N/A	N/A	N/A	N/A			0	0	0	0
OR317	72		-95.0126	26.0295	0.231979	N/A	N/A	N/A	N/A	N/A			0	0	0	0
OR317	73		-95.4885	26.0144	0.402046	N/A	N/A	N/A	N/A	N/A			0	0	0	0
OR317	74		-95.9989	26.031	0.586521	N/A	N/A	N/A	N/A	N/A			0	0	0	0
OR317	75		-95.9907	26.498	0.773512	N/A	N/A	N/A	N/A	N/A			0	0	0	0
OR317	76		-96.011	27.0102	0.982431	N/A	N/A	N/A	N/A	N/A			0	0	0	0
OR317	77		-96.0008	27.5493	0.195167	N/A	N/A	N/A	N/A	N/A			0	0	0	0
OR317	78		-96.0096	28.0087	0.38138	N/A	N/A	N/A	N/A	N/A			0	0	0	0
OR317	79		-95.4967	27.9947	0.589016	N/A	N/A	N/A	N/A	N/A			0	0	0	0
OR317	80		-95.513	27.5088	0.775863	N/A	N/A	N/A	N/A	N/A			0	0	0	0
OR317	81		-95.0056	27.4895	0.961551	N/A	N/A	N/A	N/A	N/A			0	0	0	0
OR317	82		-95.0106	28.0111	0.1629	N/A	N/A	N/A	N/A	N/A			0	0	0	0
OR317	83		-94.4948	27.9994	0.336007	N/A	N/A	N/A	N/A	N/A			0	0	0	0
OR317	84		-94.5096	27.5057	0.560727	N/A	N/A	N/A	N/A	N/A			0	0	0	0
OR317	85		-93.9973	27.5023	0.734037	N/A	N/A	N/A	N/A	N/A			0	0	0	0
OR317	86		-94.0141	28.0158	0.922968	N/A	N/A	N/A	N/A	N/A			0	0	0	0
OR317	87		-93.4992	27.9965	0.0954306	N/A	N/A	N/A	N/A	N/A			0	0	0	0
OR317	88		-93.4992	27.5153	0.285481	N/A	N/A	N/A	N/A	N/A			0	0	0	0
OR317	89		-93.0032	27.4949	0.455657	N/A	N/A	N/A	N/A	N/A			0	0	0	0
OR317	90		-93.0047	28.0148	0.663801	N/A	N/A	N/A	N/A	N/A			0	0	0	0
OR317	91		-92.4953	27.9992	0.859794	N/A	N/A	N/A	N/A	N/A			0	0	0	0
OR317	92		-92.5087	27.512	0.0742894	N/A	N/A	N/A	N/A	N/A			0	0	0	0
OR317	93		-91.9998	27.4992	0.255664	N/A	N/A	N/A	N/A	N/A			0	0	0	0
OR317	94		-92.0029	28.0153	0.518556	N/A	N/A	N/A	N/A	N/A			0	0	0	0
OR317	95		-91.4944	27.9982	0.683715	N/A	N/A	N/A	N/A	N/A			0	0	0	0
OR317	96		-91.5108	27.5124	0.883734	N/A	N/A	N/A	N/A	N/A			0	0	0	0
OR317	97		-91.0108	27.5001	0.0795764	N/A	N/A	N/A	N/A	N/A			0	0	0	0
OR317	98		-90.9992	28.0159	0.278981	N/A	N/A	N/A	N/A	N/A			0	0	0	0
OR317	99		-90.4976	28.1308	0.452308	N/A	N/A	N/A	N/A	N/A			0	0	0	0
OR317	100		-90.5046	27.5156	0.67759	N/A	N/A	N/A	N/A	N/A			0	0	0	0
OR317	101		-89.9957	27.5025	0.856833	N/A	N/A	N/A	N/A	N/A			0	0	0	0
OR317	102		-90.0026	28.0157	0.0600532	N/A	N/A	N/A	N/A	N/A			0	0	0	0
OR317	103		-89.4913	27.9967	0.258743	N/A	N/A	N/A	N/A	N/A			0	0	0	0
OR317	104		-89.5036	27.5139	0.467424	N/A	N/A	N/A	N/A	N/A			0	0	0	0
OR317	105		-88.993	27.5006	0.646243	N/A	N/A	N/A	N/A	N/A			0	0	0	0
OR317	106		-89.0093	28.0139	0.852021	N/A	N/A	N/A	N/A	N/A			0	0	0	0
OR317	107		-88.5004	27.9925	0.0473681	N/A	N/A	N/A	N/A	N/A			0	0	0	0
OR317	108		-88.5043	27.5144	0.249537	N/A	N/A	N/A	N/A	N/A			0	0	0	0
OR317	109		-87.9998	27.5126	0.415292	N/A	N/A	N/A	N/A	N/A			0	0	0	0
OR317	110		-87.5156	27.0018	0.664299	N/A	N/A	N/A	N/A	N/A			0	0	0	0
OR317	111		-87.5024	27.5031	0.867889	N/A	N/A	N/A	N/A	N/A			0	0	0	0
OR317	112		-87.5112	28.0072	0.0879375	N/A	N/A	N/A	N/A	N/A			0	0	0	0
OR317	113		-88.006	27.9974	0.263475	N/A	N/A	N/A	N/A	N/A			0	0	0	0
OR317	114		-88.0159	28.4974	0.472562	N/A	N/A	N/A	N/A	N/A			0	0	0	0
OR317	115		-87.5024	28.5011	0.648914	N/A	N/A	N/A	N/A	N/A			0	0	0	0
OR317	116		-87.5103	29.0088	0.836278	N/A	N/A	N/A	N/A	N/A			0	0	0	0
OR317	117		-88.0149	28.9977	0.000384259	N/A	N/A	N/A	N/A	N/A			0	0	0	0
OR317	118		-88.0286	29.4872	0.191271	N/A	N/A	N/A	N/A	N/A			0	0	0	0
OR317	119		-87.4653	29.5188	0.502109	N/A	N/A	N/A	N/A	N/A			0	0	0	0
NF1602	1	2016-05-10	-82.4172	23.159	0.723183	953.62	36.2869	27.4934	N/A	0.1156	3.62468		0	0	0	0
NF1602	2	2016-05-10	-82.4148	23.3267	0.836562	920.95	36.3178	27.4483	0.276254	0.0806	3.62468	0.0704904	0	0	0	0
NF1602	3	2016-05-10	-82.4138	23.4925	0.953252	2066.22	36.3525	27.3574	0.187028	0.0786	3.62468	0.328061	0	0	0	0
NF1602	4	2016-05-11	-82.7728	23.0492	0.0762153	N/A	36.2899	27.263	0.338333	0.0969	4.68607	0.0253052	0	0	0	0
NF1602	5	2016-05-11	-82.7723	23.1823	0.137477	N/A	36.3057	27.4497	0.352446	0.0812	4.68607	0.0335432	0	0	0	0
NF1602	6	2016-05-11	-82.9642	23.0538	0.222037	N/A	36.3136	27.272	0.349309	0.0847	4.68607	0.0697066	0	0	0	0
NF1602	7	2016-05-11	-82.9643	23.1742	0.272257	N/A	36.2974	27.4309	0.370375	0.0801	4.68607	0.0723945	0	0	0	0
NF1602	8	2016-05-11	-83.1578	23.0145	0.428438	1230.51	36.3229	27.548	0.346054	0.0808	4.68607	0.0924646	0	0	0	0
NF1602	9	2016-05-11	-83.1678	23.1603	0.521331	930.99	36.3297	27.8119	0.371995	0.0798	4.68607	0.124321	0	0	0	0
NF1602	12	2016-05-12	-84.0002	23.9998	0.0699769	1275.99	36.4088	27.6869	0.34401	0.0758	5.70754	0.0498115	0	0	0	0
NF1602	13	2016-05-12	-84.1817	24.0028	0.196435	1038.09	36.374	27.8344	0.32058	0.0799	5.70754	0.151162	0	0	0	0
NF1602	14	2016-05-12	-84.3702	24.004	0.294016	1277.44	36.3905	27.9724	0.253827	0.0784	5.70754	0.382612	0	0	0	0
NF1602	15	2016-05-12	-84.5723	24.004	0.402674	1292.69	36.4615	26.9994	0.136014	0.0714	5.70754	0.676594	0	0	0	0
NF1602	16	2016-05-12	-84.7988	24	0.543912	1215.75	36.4658	27.1597	-0.0291104	0.0756	5.70754	1.00522	0	0	0	0
NF1602	17	2016-05-12	-84.9995	24.002	0.659491	1608.61	36.5242	26.9591	-0.174006	0.0708	5.70754	0.726019	0	0	0	0
NF1602	18	2016-05-12	-85.1985	24.0005	0.786979	1156.79	36.4917	26.786	-0.284219	0.0765	5.70754	0.232048	0	0	0	0
NF1602	19	2016-05-12	-85.3892	23.9993	0.877778	596.2	36.4691	26.9214	-0.338122	0.0691	5.70754	0.0462071	0	0	0	0
NF1602	20	2016-05-12	-85.583	23.9992	0.992627	836.12	36.4575	26.8128	-0.350752	0.0734	5.70754	0.0311385	0	0	0	0
NF1602	21	2016-05-13	-85.7978	23.9992	0.0967014	669.86	36.4718	27.0769	-0.402141	0.0744	6.6922	0.0608902	0	0	0	0
NF1602	22	2016-05-13	-86.0007	24	0.187882	3235.19	36.4428	26.9508	-0.396933	0.0694	6.6922	0.0430171	0	0	0	0
NF1602	23	2016-05-13	-86.0017	23.6577	0.352824	1462.68	36.487	26.7463	-0.423402	0.0729	6.6922	0.0468126	0	0	0	0
NF1602	24	2016-05-13	-85.9998	23.3198	0.474213	524.32	36.5413	26.7854	-0.374965	0.0661	6.6922	0.115829	0	0	0	0
NF1602	25	2016-05-13	-85.999	22.9818	0.622905	779.58	36.4453	26.3876	-0.296067	0.0762	6.6922	0.178052	0	0	0	0
NF1602	26	2016-05-13	-85.9953	22.6448	0.756111	746.6	36.465	26.5336	-0.207635	0.0704	6.6922	0.129574	0	0	0	0
NF1602	27	2016-05-13	-85.9992	22.313	0.899421	586.28	36.4086	27.6803	-0.103332	0.1044	6.6922	0.564857	0	0	0	0
NF1602	28	2016-05-13	-85.9948	22.1182	0.991921	551.5	36.4317	27.5465	-0.0361987	0.096	6.6922	0.782581	0	0	0	0
NF1602	29	2016-05-14	-85.9963	22.0022	0.0491319	1042.78	36.3837	28.0183	-0.0151804	0.075	7.64557	0.705547	0	0	0	0
NF1602	30	2016-05-14	-85.7433	22.0022	0.201042	763.37	36.4153	28.5184	0.0936372	0.078	7.64557	0.392306	0	0	0	0
NF1602	31	2016-05-14	-85.4903	22.0033	0.308704	964.25	36.3703	28.4201	0.204349	0.0788	7.64557	0.286744	0	0	0	0
NF1602	32	2016-05-14	-85.2315	22.0015	0.410382	743.99	36.3643	28.3069	0.285769	0.0758	7.64557	0.129817	0	0	0	0
NF1602	33	2016-05-14	-85.062	22.0002	0.491389	573.55	36.3599	28.3523	0.317219	0.0771	7.64557	0.0332886	0	0	0	0
NF1602	34	2016-05-15	-84.894	22.1057	0.857917	1257.44	36.3629	28.2445	0.326067	0.0893	8.57429	0.0106106	0	0	0	0
NF1602	35	2016-05-15	-85.0218	22.1838	0.94941	1137.87	36.3532	28.399	0.297739	0.0797	8.57429	0.0706911	0	0	0	0
NF1602	36	2016-05-16	-84.9188	22.297	0.0373843	592.82	36.3608	28.3491	0.306079	0.079	9.48522	0.144148	0	0	0	0
NF1602	37	2016-05-16	-84.7992	22.2117	0.139884	1502.43	36.3542	27.8558	0.344204	0.0841	9.48522	0.0304274	0	0	0	0
NF1602	38	2016-05-16	-84.6732	22.3605	0.267743	1091.9	36.3483	27.8547	0.348233	0.0794	9.48522	0.0259172	0	0	0	0
NF1602	39	2016-05-16	-84.7803	22.4568	0.374525	2580.03	36.3577	28.2742	0.319643	0.0774	9.48522	0.144079	0	0	0	0
NF1602	42	2016-05-17	-86.5898	20.6603	0.37066	3421.34	36.3136	28.5404	-0.047323	0.0774	10.3847	0.482185	0	0	0	0
NF1602	43	2016-05-17	-86.431	20.6563	0.527627	1040.36	36.3622	28.9036	0.0577543	0.0781	10.3847	1.12777	0	0	0	0
NF1602	44	2016-05-17	-85.9843	20.6537	0.794664	3933.05	36.3267	28.6734	0.279171	0.0756	10.3847	0.425717	0	0	0	0
NF1602	45	2016-05-17	-86.3052	20.2028	0.99066	3660.39	36.3354	28.7483	0.254276	0.0804	10.3847	0.23303	2	0	0	0
NF1602	46	2016-05-18	-86.7348	20.2038	0.205382	1297.05	36.2928	28.6677	0.104517	0.0786	11.2783	0.659748	0	0	0	0
NF1602	47	2016-05-18	-86.962	20.2018	0.312002	1372.4	36.4176	28.7361	0.0516647	0.0794	11.2783	0.22888	0	0	0	0
NF1602	48	2016-05-18	-87.2028	20.203	0.421296	3819.8	36.4037	28.6601	-0.0278572	0.0771	11.2783	0.301423	0	0	0	0
NF1602	49	2016-05-18	-87.3612	20.2015	0.583322	N/A	36.3588	28.7604	-0.0514548	0.0787	11.2783	0.0094183	0	0	0	0
NF1602	50	2016-05-18	-87.302	19.8313	0.807801	2418.22	36.4095	28.7907	-0.0342967	0.079	11.2783	0.411703	0	0	0	0
NF1602	51	2016-05-24	-84.161	20.8635	0.037338	N/A	36.3722	28.9605	0.229425	0.0724	16.7216	0.107108	0	0	0	0
NF1602	52	2016-05-25	-83.0005	19.7545	0.18478	N/A	36.3308	29.2263	0.525707	0.0757	17.6653	0.0734323	0	0	0	0
NF1602	53	2016-05-25	-82.7427	20.6422	0.465301	N/A	36.3583	29.4924	0.515429	0.0738	17.6653	0.0128123	0	0	0	0
NF1602	54	2016-05-25	-82.6873	20.0497	0.900949	11529.3	36.2933	29.3581	0.555085	0.0764	17.6653	0.0018923	1	0	0	0
NF1602	55	2016-05-26	-82.6115	20.0123	0.37235	2771.88	36.2895	29.3037	0.550616	0.0789	18.6245	0.0078785	0	0	0	0
NF1602	56	2016-05-26	-82.5702	19.9887	0.501852	10932.1	36.2927	29.3716	0.550821	0.0812	18.6245	0.0093736	1	0	0	0
NF1602	57	2016-05-27	-82.3422	20.1547	0.285463	N/A	36.3316	29.2012	0.49563	0.0741	19.6013	0.0172831	0	0	0	0
NF1602	58	2016-05-27	-82.3423	20.1623	0.34963	2885.71	36.3219	29.1865	0.494816	0.0822	19.6013	0.0172845	0	0	0	0
NF1602	59	2016-05-27	-82.3443	20.1515	0.520718	9514	36.327	29.3109	0.49627	0.0803	19.6013	0.0170093	0	0	0	0
NF1602	60	2016-05-27	-82.3412	20.1565	0.937986	13368.1	36.3294	29.3803	0.495293	0.081	19.6013	0.0174104	0	0	0	0
NF1602	61	2016-05-28	-81.408	20.6143	0.625718	6960.6	36.4212	29.2432	0.262121	0.0729	20.5981	0.0016815	0	0	0	0
NF1602	62	2016-05-28	-81.4227	20.618	0.938808	13063	36.4185	29.0876	0.263542	0.0789	20.5981	0.0016142	0	0	0	0
NF1602	63	2016-05-29	-81.408	20.616	0.371644	3094.05	36.4148	29.0155	0.25738	0.0799	21.6173	0.0042237	0	0	0	0
NF1602	64	2016-05-29	-81.4092	20.6167	0.538171	2681.43	36.408	29.1067	0.257481	0.0796	21.6173	0.0042381	0	0	0	0
NF1602	65	2016-06-08	-64.8612	18.2687	0.660023	1537.8	36.4962	28.2938	N/A	0.0866	3.15701		0	0	0	0
NF1602	66	2016-06-08	-64.8422	18.1843	0.79441	3230.37	36.3838	28.3837	0.118257	0.0771	3.15701	0.0371327	0	0	0	0
NF1602	67	2016-06-08	-64.8617	18.0935	0.911863	1278.03	36.3687	28.3732	0.114408	0.0734	3.15701	0.0594174	0	0	0	0
NF1602	68	2016-06-09	-64.8597	18.0145	0.113079	2696.15	36.3913	28.2895	0.125328	0.0737	4.18613	0.0555886	0	0	0	0
NF1602	69	2016-06-09	-64.8602	17.9367	0.393194	3174.63	36.2953	28.504	0.122237	0.0722	4.18613	0.0216323	0	0	0	0
NF1602	70	2016-06-09	-64.8578	17.858	0.652789	2590.6	36.2337	28.6305	0.124392	0.0738	4.18613	0.0058649	0	0	0	0
NF1602	71	2016-06-09	-64.8417	17.7853	0.910845	2616.67	36.2285	28.5055	0.129977	0.0804	4.18613	0.0018172	0	0	0	0
NF1602	72	2016-06-10	-64.905	17.7933	0.044213	2969.13	36.2321	28.5927	0.152844	0.083	5.17808	0.0040637	0	0	0	0
NF1602	73	2016-06-10	-64.7945	17.8055	0.19191	3133.55	36.2582	28.4186	0.149863	0.0804	5.17808	0.0023105	0	0	0	0
NF1602	74	2016-06-10	-64.7537	17.8045	0.326574	3130.86	36.2974	28.4167	0.148842	0.081	5.17808	0.0018501	0	0	0	0
NF1602	75	2016-06-10	-64.6998	17.7797	0.440336	2467.48	36.3354	28.4016	N/A	0.0774	5.17808		0	0	0	0
NF1602	76	2016-06-10	-64.6997	17.8098	0.538113	2822.08	36.2909	28.5045	0.146983	0.0751	5.17808	0.001297	0	0	0	0
NF1602	77	2016-06-10	-64.6683	17.7938	0.64272	2583.22	36.362	28.5857	N/A	0.079	5.17808		0	0	0	0
NF1602	78	2016-06-10	-64.6428	17.8367	0.748137	3476.82	36.348	28.5815	0.144142	0.0836	5.17808	0.0008122	0	0	0	0
NF1602	79	2016-06-10	-64.563	17.8155	0.844178	2275.64	36.2989	28.4288	0.145868	0.0814	5.17808	0.0224511	0	0	0	0
NF1602	80	2016-06-10	-64.5478	17.7685	0.951123	1297.49	36.2368	28.6961	0.148306	0.0914	5.17808	0.0187206	0	0	0	0
NF1602	81	2016-06-10	-64.5245	17.7267	0.995683	3343.18	36.1768	28.5705	0.149358	0.0805	5.17808	0.0183573	0	0	0	0
NF1602	82	2016-06-11	-64.5037	17.8315	0.0986111	N/A	36.204	28.4736	0.181477	0.081	6.13677	0.0319133	0	0	0	0
NF1602	83	2016-06-11	-64.4873	17.7985	0.146829	841.48	36.185	28.5955	0.182082	0.0814	6.13677	0.0297025	0	0	0	0
NF1602	84	2016-06-11	-64.4715	17.7708	0.164641	N/A	36.1817	28.5527	0.182609	0.081	6.13677	0.0261645	0	0	0	0
NF1602	85	2016-06-11	-64.396	17.819	0.230868	3240.75	36.1899	28.5806	0.179724	0.081	6.13677	0.0228928	0	0	0	0
NF1602	86	2016-06-11	-63.3913	18.2375	0.600197	1875.4	36.2593	28.6823	0.152914	0.0737	6.13677	0.0703093	0	0	0	0
NF1602	87	2016-06-11	-63.6155	18.2543	0.740093	1352.6	36.2546	28.807	0.119837	0.0761	6.13677	0.0324403	0	0	0	0
NF1602	88	2016-06-11	-63.9445	18.2837	0.920764	1274.2	36.5794	28.3012	0.130283	0.0724	6.13677	0.0141068	0	0	0	0
NF1602	89	2016-06-12	-64.1815	18.2982	0.0897222	N/A	36.6062	27.6957	0.157146	0.0707	7.06824	0.0071221	0	0	0	0
NF1602	90	2016-06-12	-64.212	18.3245	0.196238	4047.69	36.6084	27.763	0.160735	0.0763	7.06824	0.0098985	0	0	0	0
NF1602	91	2016-06-12	-64.263	18.3577	0.303692	1133.5	36.6157	27.8705	0.16654	0.0688	7.06824	0.0149133	0	0	0	0
NF1602	92	2016-06-12	-64.2948	18.3852	0.501053	N/A	36.6139	28.0942	0.170598	0.0711	7.06824	0.0147489	0	0	0	0
NF1602	93	2016-06-12	-64.3367	18.425	0.579734	2784.34	36.658	28.3702	0.175086	0.0733	7.06824	0.0083992	0	0	0	0
NF1602	94	2016-06-12	-64.4232	18.3622	0.822674	2334.3	36.4921	28.4636	0.189939	0.0765	7.06824	0.0124731	0	0	0	0
NF1602	95	2016-06-12	-64.3698	18.3003	0.875405	1258.6	36.5569	28.2331	0.182415	0.0761	7.06824	0.0244881	0	0	0	0
NF1602	96	2016-06-13	-64.5437	18.3068	0.0463426	2630.83	36.3666	28.6133	0.205208	0.0767	7.97954	0.0103879	0	0	0	0
NF1602	97	2016-06-13	-64.4887	18.2333	0.106007	1227.1	36.3727	28.4677	0.19731	0.076	7.97954	0.0350938	0	0	0	0
NF1602	98	2016-06-13	-64.5947	18.2803	0.226354	3139.4	36.4283	28.3984	0.207656	0.0791	7.97954	0.0161503	0	0	0	0
NF1602	99	2016-06-13	-64.6792	18.2972	0.355255	1639.25	36.3488	28.6354	N/A	0.0823	7.97954		0	0	0	0
NF1602	101	2016-06-13	-64.604	18.1738	0.565498	1301.8	36.2188	28.8313	0.205997	0.0773	7.97954	0.0226664	0	0	0	0
NF1602	102	2016-06-13	-64.7295	18.0965	0.727141	1146.5	36.212	28.7157	0.212769	0.0797	7.97954	0.0178512	0	0	0	0
NF1602	103	2016-06-13	-64.7232	18.1905	0.795787	2415.74	36.2268	28.7669	0.214926	0.0798	7.97954	0.0134562	0	0	0	0
NF1602	104	2016-06-13	-64.726	18.2878	0.900312	1264.95	36.3315	28.778	N/A	0.0834	7.97954		0	0	0	0
NF1602	105	2016-06-13	-64.796	18.2813	0.953125	1027.59	36.318	28.7495	N/A	0.0826	7.97954		0	0	0	0
NF1602	106	2016-06-14	-64.7933	18.1813	0.0366667	2516.59	36.2249	28.6749	0.1881	0.0781	8.87792	0.00862	0	0	0	0
NF1602	107	2016-06-14	-64.8588	18.0932	0.152037	1241.16	36.245	28.6058	0.190506	0.0812	8.87792	0.018132	0	0	0	0
NF1602	108	2016-06-14	-64.8563	18.1812	0.272211	3360.6	36.2377	28.6264	0.188096	0.0776	8.87792	0.0102059	0	0	0	0
NF1602	109	2016-06-14	-64.8583	18.2698	0.389491	951.8	36.306	28.7068	N/A	0.0839	8.87792		0	0	0	0
NF1602	110	2016-06-14	-64.9592	18.0937	0.445648	1184.5	36.2445	28.6595	0.191646	0.0784	8.87792	0.0240425	0	0	0	0
NF1602	111	2016-06-14	-64.9588	18.182	0.553588	2294.94	36.2423	28.7307	0.190523	0.0749	8.87792	0.0141771	0	0	0	0
NF1602	112	2016-06-14	-64.9578	18.2873	0.67419	41.63	36.3254	28.9132	N/A	0.0851	8.87792		0	0	0	0
NF1602	113	2016-06-14	-65.033	18.093	0.764595	2604.12	36.2383	28.7324	0.191675	0.0772	8.87792	0.0348944	0	0	0	0
NF1602	114	2016-06-14	-65.0332	18.1932	0.910972	2356.99	36.2511	28.7522	0.191208	0.0793	8.87792	0.0192959	0	0	0	0
NF1602	115	2016-06-15	-65.0332	18.288	0.0285069	1465.74	36.3274	28.7456	N/A	0.084	9.77022		0	0	0	0
NF1602	116	2016-06-15	-65.109	18.0933	0.0978356	1162.7	36.2547	28.5797	0.190385	0.0807	9.77022	0.0144874	0	0	0	0
NF1602	117	2016-06-15	-65.108	18.1613	0.203912	2622.26	36.2643	28.6173	0.188083	0.0786	9.77022	0.013111	0	0	0	0
NF1602	118	2016-06-15	-65.1068	18.2632	0.294861	1275.23	36.3407	28.6051	0.193	0.084	9.77022	0.0126531	0	0	0	0
NF1602	119	2016-06-15	-65.2078	18.2012	0.359468	1487.15	36.3499	28.5807	0.192161	0.0834	9.77022	0.0071686	0	0	0	0
NF1602	120	2016-06-15	-65.2065	18.1088	0.442604	1997.34	36.3527	28.6358	0.18902	0.0749	9.77022	0.0068599	0	0	0	0
NF1602	121	2016-06-15	-65.28	18.0137	0.529329	1348.1	36.333	28.7087	0.186317	0.0766	9.77022	0.0187527	0	0	0	0
NF1602	122	2016-06-15	-65.304	18.092	0.640382	2216.72	36.3761	28.8312	0.1827	0.0781	9.77022	0.0021194	0	0	0	0
NF1602	123	2016-06-15	-65.3365	18.1757	0.768021	1110.93	36.3839	28.5886	N/A	0.0967	9.77022		0	0	0	0
NF1502	1	2015-04-11	-65.0483	18.3333	0.778472	274.946	N/A	N/A	N/A	N/A			0	0	0	0
NF1502	2	2015-04-12	-65.1148	18.3185	0.854167	275.067	N/A	N/A	N/A	N/A			0	0	0	0
NF1502	3	2015-04-12	-65.1873	18.3025	0.915972	228.696	N/A	N/A	N/A	N/A			0	0	0	0
NF1502	4	2015-04-12	-65.3405	18.176	0.0347222	204.597	N/A	N/A	N/A	N/A			2	1	0	1
NF1502	5	2015-04-12	-65.3191	18.2171	0.0736111	162.406	N/A	N/A	N/A	N/A			0	0	0	0
NF1502	6	2015-04-12	-65.2986	18.2588	0.109722	191.358	N/A	N/A	N/A	N/A			0	0	0	0
NF1502	7	2015-04-12	-65.45	18.2321	0.193056	242.433	N/A	N/A	N/A	N/A			0	0	0	0
NF1502	8	2015-04-12	-65.45	18.3133	0.232639	235.175	N/A	N/A	N/A	N/A			0	0	0	0
NF1502	9	2015-04-12	-65.2071	18.2035	0.328472	293.038	N/A	N/A	N/A	N/A			0	0	0	0
NF1502	10	2015-04-12	-65.28	18.0123	0.527124	254.489	36.2438	26.5932	0.239462	0.0731	21.9812	0.0380207	0	0	0	0
NF1502	11	2015-04-12	-65.3027	18.092	0.589654	250.202	36.2285	26.692	0.242283	0.0731	21.9812	0.0135497	0	0	0	0
NF1502	12	2015-04-12	-65.2077	18.1097	0.655056	291.223	36.2424	26.7071	0.24082	0.0728	21.9812	0.0338958	0	0	0	0
NF1502	13	2015-04-12	-65.1401	18.3515	0.729861	234.866	N/A	N/A	N/A	N/A			0	0	0	0
NF1502	14	2015-04-12	-65.1651	18.4585	0.782639	261.532	N/A	N/A	N/A	N/A			1	1	0	0
NF1502	15	2015-04-12	-65.1908	18.5645	0.897148	271.102	36.2859	26.6419	0.231076	0.0796	21.9812	0.0255352	0	0	0	0
NF1502	16	2015-04-13	-65.0763	18.504	0.959722	298.898	N/A	N/A	N/A	N/A			0	0	0	0
NF1502	17	2015-04-13	-65.0292	18.6137	0.037276	261.532	36.3172	26.6051	0.242194	0.0755	23.032	0.0299218	0	0	0	0
NF1502	18	2015-04-13	-64.9352	18.62	0.103711	255.833	36.2879	26.4823	0.240336	0.0785	23.032	0.0344492	0	0	0	0
NF1502	19	2015-04-13	-64.9068	18.506	0.145139	224.113	N/A	N/A	N/A	N/A			0	0	0	0
NF1502	20	2015-04-13	-65.0018	18.406	0.199306	252.392	N/A	N/A	N/A	N/A			0	0	0	0
NF1502	21	2015-04-13	-64.8786	18.3958	0.259028	283.79	N/A	N/A	N/A	N/A			0	0	0	0
NF1502	22	2015-04-13	-64.7816	18.4065	0.309028	258.293	N/A	N/A	N/A	N/A			0	0	0	0
NF1502	23	2015-04-13	-64.5186	18.405	0.929167	258.911	N/A	N/A	N/A	N/A			0	0	0	0
NF1502	24	2015-04-13	-64.4263	18.3653	0.597492	255.927	36.3603	26.4984	0.211665	0.0716	23.032	0.0038573	0	0	0	0
NF1502	25	2015-04-13	-64.3712	18.2993	0.660328	284.852	36.4568	26.4617	0.212637	0.0722	23.032	0.0060558	0	0	0	0
NF1502	26	2015-04-13	-64.4865	18.2355	0.734659	304.556	36.3593	26.5769	0.233835	0.0713	23.032	0.0034992	0	0	0	0
NF1502	27	2015-04-13	-64.5437	18.3068	0.798834	282.433	36.3544	26.5697	0.238322	0.0734	23.032	0.0033606	0	0	0	0
NF1502	28	2015-04-13	-64.5975	18.2833	0.855161	274.812	36.3552	26.5232	0.242957	0.0729	23.032	0.0079261	0	0	0	0
NF1502	29	2015-04-13	-64.6816	18.2981	0.786111	258.226	N/A	N/A	N/A	N/A			0	0	0	0
NF1502	30	2015-04-14	-64.647	18.2433	0.974305	298.185	36.3502	26.4878	0.194087	0.0709	24.1103	0.0047882	0	0	0	0
NF1502	31	2015-04-14	-64.6037	18.1728	0.0362728	265.753	36.3469	26.48	0.197209	0.0714	24.1103	0.0265094	1	1	0	0
NF1502	32	2015-04-14	-64.5708	18.1182	0.0938067	278.548	36.3606	26.4539	0.198729	0.0713	24.1103	0.0478195	0	0	0	0
NF1502	33	2015-04-14	-64.5167	18.0142	0.164249	217.177	36.3509	26.4453	0.199727	0.0701	24.1103	0.0605883	0	0	0	0
NF1502	34	2015-04-14	-64.4617	17.9032	0.236745	236.935	36.3073	26.5138	0.198054	0.0693	24.1103	0.0390649	0	0	0	0
NF1502	35	2015-04-14	-64.4237	17.8288	0.299262	258.468	36.2991	26.5316	0.195028	0.0695	24.1103	0.0257332	0	0	0	0
NF1502	36	2015-04-14	-64.3833	17.7528	0.361958	247.433	36.2901	26.4667	0.190352	0.0711	24.1103	0.0172494	0	0	0	0
NF1502	37	2015-04-14	-64.4851	17.7981	0.245139	202.043	N/A	N/A	N/A	N/A			0	0	0	0
NF1502	38	2015-04-14	-64.6067	17.8813	0.507652	280.054	36.2856	26.4618	0.199915	0.0727	24.1103	0.0324293	0	0	0	0
NF1502	39	2015-04-14	-64.5688	17.8083	0.569796	289.032	36.3088	26.5241	0.203896	0.0801	24.1103	0.0219894	0	0	0	0
NF1502	40	2015-04-14	-64.5471	17.7685	0.409722	340.645	N/A	N/A	N/A	N/A			0	0	0	0
NF1502	41	2015-04-14	-64.525	17.725	0.676005	216.411	36.2411	26.7743	0.202691	0.0696	24.1103	0.016665	0	0	0	0
NF1502	42	2015-04-14	-64.4853	17.652	0.738704	257.849	36.2614	26.7633	0.199003	0.0704	24.1103	0.019818	0	0	0	0
NF1502	43	2015-04-14	-64.6517	17.6793	0.820699	300.148	36.2298	26.9307	0.206962	0.0746	24.1103	0.0048112	0	0	0	0
NF1502	44	2015-04-14	-64.6317	17.5988	0.883331	308.212	36.2219	26.8046	0.202837	0.0733	24.1103	0.0296185	0	0	0	0
NF1502	45	2015-04-14	-64.78	17.6467	0.962349	301.801	36.1215	26.8844	N/A	0.0739	24.1103		0	0	0	0
NF1502	46	2015-04-14	-64.7593	17.5633	0.0253873	212.03	36.0072	26.8599	0.201708	0.0728	24.1103	0.0430969	0	0	0	0
NF1502	47	2015-04-15	-64.9352	17.5245	0.109951	283.831	36.0237	26.9111	0.221858	0.0749	25.2154	0.0454983	0	0	0	0
NF1502	48	2015-04-15	-64.9193	17.6062	0.172826	234.731	36.1034	26.8507	0.224551	0.0747	25.2154	0.0356745	0	0	0	0
NF1502	49	2015-04-15	-65.034	17.6255	N/A	N/A	N/A	N/A	N/A	N/A			0	0	0	0
NF1502	50	2015-04-15	-64.9051	17.7031	N/A	279.798	N/A	N/A	N/A	N/A			1	1	0	0
NF1502	51	2015-04-15	-64.9937	17.7025	N/A	238.306	36.1953	26.6979	0.226537	0.0712	25.2154	0.0134687	0	0	0	0
NF1502	52	2015-04-15	-64.9883	17.7793	N/A	282.164	36.2343	26.5883	0.223364	0.0725	25.2154	0.0064798	0	0	0	0
NF1502	53	2015-04-15	-64.9335	17.8338	N/A	362.782	36.2209	26.6316	0.218952	0.0728	25.2154	0.0049365	4	4	0	0
NF1502	54	2015-04-15	-64.9048	17.793	N/A	271.895	36.2039	26.6828	0.220255	0.0732	25.2154	0.0034181	0	0	0	0
NF1502	55	2015-04-15	-64.7665	17.8018	0.325694	269.099	N/A	N/A	N/A	N/A			0	0	0	0
NF1502	56	2015-04-15	-64.7055	17.7778	0.378472	327.056	N/A	N/A	N/A	N/A			0	0	0	0
NF1502	57	2015-04-15	-64.7	17.8096	0.919444	283.696	N/A	N/A	N/A	N/A			0	0	0	0
NF1502	58	2015-04-15	-64.6648	17.7906	0.463889	286.519	N/A	N/A	N/A	N/A			0	0	0	0
NF1502	59	2015-04-15	-64.6848	17.8997	0.867321	372.137	36.3032	26.5838	0.213211	0.0719	25.2154	0.0071201	0	0	0	0
NF1502	60	2015-04-15	-64.7283	18.0153	0.939529	164.624	36.3539	26.6244	0.207893	0.0704	25.2154	0.0155296	0	0	0	0
NF1502	61	2015-04-15	-64.7278	18.0928	0.000778781	412.151	36.3642	26.614	0.20655	0.0739	25.2154	0.0183807	0	0	0	0
NF1502	62	2015-04-15	-64.7282	18.1983	0.0686954	325.013	36.4222	26.6483	0.204683	0.0795	25.2154	0.007782	0	0	0	0
NF1502	63	2015-04-15	-64.7281	18.2913	0.770139	312.07	N/A	N/A	N/A	N/A			0	0	0	0
NF1502	64	2015-04-15	-64.7935	18.1818	0.206897	1781.69	36.3686	26.49	0.20611	0.0726	25.2154	0.005563	0	0	0	0
NF1502	65	2015-04-16	-64.793	18.2751	0.95	312.944	N/A	N/A	N/A	N/A			0	0	0	0
NF1502	66	2015-04-16	-64.9055	18.17	0	302.07	36.3608	26.474	0.222786	0.0722	26.3435	0.0182091	0	0	0	0
NF1502	67	2015-04-16	-64.9582	18.0933	0.10631	275.269	36.3255	26.5075	0.223405	0.0709	26.3435	0.0190542	2	0	2	0
NF1502	68	2015-04-16	-64.9577	18.1815	0.17006	327.688	36.3612	26.4612	0.226156	0.0737	26.3435	0.0158136	0	0	0	0
NF1502	69	2015-04-16	-64.9581	18.2881	0.229167	236.613	N/A	N/A	N/A	N/A			0	0	0	0
NF1502	70	2015-04-16	-64.9968	18.1943	0.305106	359.341	36.3539	26.4816	0.226889	0.0717	26.3435	0.015077	0	0	0	0
NF1502	71	2015-04-16	-65.0345	18.015	0.392608	1616.59	36.3139	26.503	0.2251	0.0707	26.3435	0.0128349	2	1	0	1
NF1502	72	2015-04-16	-65.0342	18.0913	0.495525	294.704	36.3266	26.5339	0.22674	0.0708	26.3435	0.0150318	0	0	0	0
NF1502	73	2015-04-16	-65.0333	18.1963	0.563025	351.156	36.3556	26.6765	0.227371	0.0725	26.3435	0.0169874	0	0	0	0
NF1502	74	2015-04-16	-65.033	18.2888	0.590972	426.452	N/A	N/A	N/A	N/A			0	0	0	0
NF1502	75	2015-04-16	-65.0773	18.1966	0.638194	375.981	N/A	N/A	N/A	N/A			0	0	0	0
NF1502	76	2015-04-16	-65.1083	18.0933	0.762968	1839.58	36.321	26.6673	0.228566	0.0725	26.3435	0.0113248	1	0	0	1
NF1502	77	2015-04-16	-65.1087	18.1648	0.864218	1640.76	36.3373	26.5387	0.227919	0.0714	26.3435	0.0130271	1	0	1	0
NF1502	78	2015-04-17	-65.1075	18.2661	0.949306	301.465	N/A	N/A	N/A	N/A			0	0	0	0
NF1502	79	2015-04-17	-64.858	18.2695	0.0777778	321.868	N/A	N/A	N/A	N/A			0	0	0	0
NF1502	80	2015-04-17	-64.8585	18.1917	0.14227	1423.93	36.3796	26.4836	0.242086	0.0769	27.487	0.0311108	1	0	0	1
NF1502	81	2015-04-17	-64.8585	18.0927	0.250187	870.358	36.383	26.4354	0.237717	0.0721	27.487	0.0261397	0	0	0	0
NF1502	82	2015-04-17	-64.8592	18.0145	0.39477	1689.97	36.4137	26.544	0.234076	0.0699	27.487	0.0158829	0	0	0	0
NF1502	83	2015-04-18	-64.8587	17.9367	0.58102	1868.21	36.4084	26.6186	0.208509	0.072	28.6353	0.0331002	0	0	0	0
NF1502	84	2015-04-18	-64.8585	17.8585	0.76727	1522.59	36.3563	26.5714	0.203057	0.0693	28.6353	0.0256642	0	0	0	0
NF1502	85	2015-04-18	-64.858	17.7827	0.95477	1427.41	36.2488	26.6562	0.199962	0.0768	28.6353	0.0098691	0	0	0	0
NF1502	86	2015-04-20	-76.0047	18.345	0.694493	222.688	35.9689	27.8318	0.313289	0.0735	1.36503	0.0609019	0	0	0	0
NF1502	87	2015-04-21	-76.1605	18.2392	0.77776	227.621	35.9682	27.7719	0.305133	0.0735	2.455	0.0161231	0	0	0	0
NF1502	88	2015-04-21	-76.2737	18.1617	0.849687	319.704	35.9556	27.8498	0.319588	0.0749	2.455	0.0016319	0	0	0	0
NF1502	89	2015-04-21	-76.4388	18.2055	0.958333	276.855	N/A	N/A	N/A	N/A			0	0	0	0
NF1502	90	2015-04-21	-76.6692	18.7823	0.109991	214.731	35.9432	27.9226	0.299855	0.0736	2.455	0.0278625	0	0	0	0
NF1502	91	2015-04-21	-76.7762	18.6058	0.197405	264.583	35.9582	27.6427	0.325919	0.0737	2.455	0.0058095	0	0	0	0
NF1502	92	2015-04-21	-76.8767	18.4377	0.284174	351.425	35.9663	27.6797	0.320994	0.0739	2.455	0.0241404	0	0	0	0
NF1502	93	2015-04-21	-76.9501	18.4308	0.358333	313.616	N/A	N/A	N/A	N/A			0	0	0	0
NF1502	94	2015-04-21	-77.0195	18.4452	0.39753	302.392	35.9788	27.5441	0.321231	0.0735	2.455	0.0256967	0	0	0	0
NF1502	95	2015-04-21	-77.1152	18.4382	0.460401	269.247	35.9094	27.6603	N/A	0.0752	2.455		0	0	0	0
NF1502	96	2015-04-21	-77.3788	18.8872	0.618502	306.505	35.9475	27.8598	0.31192	0.0739	2.455	0.0995954	0	0	0	0
NF1502	97	2015-04-21	-77.3888	18.6882	0.705674	300.188	35.9367	27.8437	0.339995	0.0742	2.455	0.009498	0	0	0	0
NF1502	98	2015-04-21	-77.3965	18.4891	0.0531944	1455.95	N/A	N/A	N/A	N/A			0	0	0	0
NF1502	99	2015-04-22	-78.0022	18.8972	0.0360905	281.761	35.926	28.1695	0.293947	0.0744	3.50877	0.0772859	0	0	0	0
NF1502	100	2015-04-22	-77.9697	18.6995	0.12297	243.347	35.9032	28.2272	0.349744	0.0728	3.50877	0.124424	0	0	0	0
NF1502	101	2015-04-22	-77.9488	18.5073	0.229167	255.565	N/A	N/A	N/A	N/A			0	0	0	0
NF1502	102	2015-04-22	-78.4368	18.5727	0.425082	262.406	36.0965	28.1766	0.355366	0.0745	3.50877	0.0703697	0	0	0	0
NF1502	103	2015-04-22	-78.3632	18.381	0.512193	1884.53	35.9123	28.5086	0.394439	0.0781	3.50877	0.0274533	0	0	0	0
NF1502	104	2015-04-26	-76.9155	19.0843	0.707378	2865.1	35.9412	28.9303	0.307984	0.0758	7.37485	0.0502807	0	0	0	0
NF1502	105	2015-04-27	-75.8816	19.9498	0.434028	1522.78	N/A	N/A	N/A	N/A			0	0	0	0
NF1502	106	2015-04-27	-75.883	19.7495	0.670731	278.777	36.0821	29.1463	0.257517	0.078	8.27993	0.0152974	0	0	0	0
NF1502	107	2015-04-27	-75.8838	19.5497	0.804064	1438.23	36.0388	29.4443	0.274146	0.079	8.27993	0.0148222	0	0	0	0
NF1502	108	2015-04-28	-76.9163	19.8727	0.143674	340.551	36.0461	29.2132	0.245425	0.0757	9.17429	0.0028431	0	0	0	0
NF1502	109	2015-04-28	-77.7333	19.417	0.408962	1488.36	36.0962	28.7723	0.164338	0.0733	9.17429	0.0435525	1	0	0	1
NF1502	110	2015-04-28	-77.7352	19.618	0.500629	367.151	36.0981	28.7028	0.18248	0.0768	9.17429	0.113735	0	0	0	0
NF1502	111	2015-04-28	-77.7337	19.8088	0.388889	1726.94	36.0981	28.7781	0.213463	0.0778	9.17429	0.136599	0	0	0	0
NF1502	112	2015-04-28	-77.8883	19.8716	0.536806	452.728	N/A	N/A	N/A	N/A			0	0	0	0
NF1502	113	2015-04-28	-77.9266	19.8993	N/A	N/A	N/A	N/A	N/A	N/A			0	0	0	0
NF1502	114	2015-04-28	-78.133	19.9	0.571223	462.218	36.0938	28.6949	0.164566	0.0717	9.17429	0.149617	0	0	0	0
NF1502	115	2015-04-28	-78.3495	19.9013	0.663821	430.417	36.1163	28.9622	0.129315	0.074	9.17429	0.05627	0	0	0	0
NF1502	116	2015-04-29	-78.7335	19.9005	0.795599	239.718	36.2032	28.8103	0.10509	0.0737	10.0645	0.0373562	0	0	0	0
NF1502	117	2015-04-29	-78.5922	20.1063	0.0235858	323.777	36.1675	28.6799	0.137635	0.0738	10.0645	0.0297666	0	0	0	0
NF1502	118	2015-04-29	-78.4713	20.272	0.115196	336.492	36.1013	28.9699	0.196057	0.0752	10.0645	0.0830685	0	0	0	0
NF1502	119	2015-04-29	-78.359	20.4302	0.204534	1623.78	36.1075	28.8785	0.245471	0.0779	10.0645	0.0425178	0	0	0	0
NF1502	120	2015-04-29	-78.6703	20.6273	0.426806	1915.18	N/A	N/A	N/A	N/A			0	0	0	0
NF1502	121	2015-04-29	-78.9835	20.8051	0.598611	1953.8	N/A	N/A	N/A	N/A			0	0	0	0
NF1502	122	2015-04-29	-79.1042	20.6407	0.555734	568.401	36.187	28.9909	0.210295	0.0739	10.0645	0.0656521	0	0	0	0
NF1502	123	2015-04-30	-79.2228	20.473	0.647651	521.909	36.1658	28.8889	0.176765	0.0739	10.9565	0.0611181	0	0	0	0
NF1502	124	2015-04-30	-79.6138	19.9315	0.97775	842.581	36.1942	28.8024	0.18251	0.072	10.9565	0.195304	0	0	0	0
NF1502	125	2015-04-30	-79.7328	19.7683	0.227639	1546.75	N/A	N/A	N/A	N/A			0	0	0	0
NF1502	126	2015-04-30	-80.0238	20.0678	0.212455	443.71	36.231	28.5485	0.161483	0.08	10.9565	0.118827	0	0	0	0
NF1502	127	2015-04-30	-80.3167	20.38	0.485929	1803.05	36.2206	28.9042	0.183115	0.0806	10.9565	0.012614	0	0	0	0
NF1502	128	2015-05-01	-80.0382	20.651	0.663389	1520.54	36.2049	28.8815	0.206805	0.0732	11.855	0.0123679	0	0	0	0
NF1502	129	2015-05-01	-79.8352	20.8472	0.773145	1767.19	36.2217	28.8999	0.233908	0.0763	11.855	0.0145904	3	1	0	2
NF1502	130	2015-05-01	-79.6878	20.9903	0.989381	1924.63	36.1422	28.6156	0.264239	0.0726	11.855	0.002863	0	0	0	0
NF1502	131	2015-05-01	-79.5418	21.1343	0.402778	1922.97	36.1043	29.0855	0.268998	0.0766	11.855	0.0089762	0	0	0	0
NF1502	132	2015-05-01	-79.8483	21.2248	0.582631	566.304	36.2341	28.8591	0.273681	0.0765	11.855	0.0015036	0	0	0	0
NF1502	133	2015-05-01	-80.172	21.3173	0.703155	1357.47	36.2191	28.8866	0.255053	0.0734	11.855	0.0064415	0	0	0	0
NF1502	134	2015-05-02	-80.0253	21.462	0.836285	355.685	36.2447	28.9381	0.259087	0.0741	12.764	0.0293683	2	0	0	2
NF1502	135	2015-05-02	-79.8747	21.605	0.92823	447.567	36.3004	29.0495	0.252	0.0861	12.764	0.0016805	0	0	0	0
NF1502	136	2015-05-02	-80.2412	21.6302	0.0973682	1869.54	36.2221	28.6034	0.261388	0.0754	12.764	0.0129589	0	0	0	0
NF1502	137	2015-05-02	-80.4493	22.0167	0.288786	519.261	36.2706	28.6849	0.268383	0.0842	12.764	0.0005446	0	0	0	0
NF1502	138	2015-05-02	-80.53	21.832	0.379899	767.245	36.2593	28.3514	0.261525	0.0763	12.764	0.0092978	2	2	0	0
NF1502	139	2015-05-02	-80.6082	21.6528	0.511769	685.847	36.2456	28.4699	0.249299	0.0737	12.764	0.0147827	1	0	1	0
NF1502	140	2015-05-02	-80.7683	21.7335	0.625	966.867	36.2557	28.614	0.244469	0.0768	12.764	0.000952	0	0	0	0
NF1502	141	2015-05-02	-80.7688	21.5843	0.743651	294.288	36.2582	28.6372	0.232631	0.0748	12.764	0.0089299	1	0	0	1
NF1502	142	2015-05-04	-82.9995	20.0017	0.575805	1524.47	36.102	28.2614	0.493956	0.0732	14.6249	0.278846	0	0	0	0
NF1502	143	2015-05-04	-83.0005	20.6153	0.80517	552.473	35.9717	28.0721	0.448361	0.076	14.6249	0.0657943	0	0	0	0
NF1502	144	2015-05-04	-83.0002	21.0268	0.944852	273.239	35.9758	27.7856	0.404225	0.0731	14.6249	0.0276196	0	0	0	0
NF1502	145	2015-05-04	-82.9963	21.3773	0.225379	2020.4	35.953	27.6318	0.291542	0.077	14.6249	0.0488817	1	1	0	0
NF1502	146	2015-05-10	-85.9815	19.309	0.866639	281.062	36.1133	27.8592	0.204125	0.0737	20.6123	0.129215	0	0	0	0
NF1502	147	2015-05-10	-86.3505	19.3107	0.996385	484.61	36.133	27.7382	0.210164	0.0699	20.6123	0.114754	0	0	0	0
NF1502	148	2015-05-10	-86.6813	19.3052	0.159722	832.984	35.8912	27.797	0.184244	0.0702	20.6123	0.124282	0	0	0	0
NF1502	149	2015-05-10	-86.9882	19.3097	0.276885	1432.59	36.1069	27.9192	0.132587	0.0758	20.6123	0.194885	0	0	0	0
NF1502	150	2015-05-10	-87.3307	19.3277	0.401126	354.234	36.123	28.158	0.0417633	0.0745	20.6123	0.188287	0	0	0	0
NF1502	151	2015-05-10	-87.3142	19.698	0.538947	2120.12	36.0814	28.195	0.0044623	0.075	20.6123	0.261716	2	0	0	2
NF1502	152	2015-05-10	-87.0292	19.7003	0.647302	562.218	36.1574	28.1254	0.107978	0.0754	20.6123	0.329501	0	0	0	0
NF1502	153	2015-05-11	-86.7418	19.701	0.755656	408.952	36.0381	28.0124	0.23348	0.0725	21.666	0.217569	2	0	0	2
NF1502	154	2015-05-11	-86.4123	19.691	0.875778	520.968	36.1664	27.7737	0.296075	0.0747	21.666	0.244509	0	0	0	0
NF1502	155	2015-05-11	-86.7843	19.9062	0.0192809	375.457	36.1193	28.0288	0.218933	0.071	21.666	0.286062	0	0	0	0
NF1502	156	2015-05-11	-87.046	20.0423	0.131754	2.08333	36.1049	27.9475	0.125496	0.07	21.666	0.496077	0	0	0	0
NF1502	157	2015-05-11	-87.3793	20.185	0.259852	561.398	36.0598	27.9246	0.0154097	0.0718	21.666	0.0124362	0	0	0	0
NF1502	158	2015-05-11	-87.1977	20.2255	0.343283	355.108	36.139	28.205	0.0480301	0.0741	21.666	0.378051	0	0	0	0
NF1502	159	2015-05-11	-87.015	20.2047	0.426258	505.874	36.1243	28.1025	0.122675	0.0745	21.666	0.350639	0	0	0	0
NF1502	160	2015-05-11	-86.7697	20.2078	0.524056	246.962	36.0387	27.9561	0.167644	0.0769	21.666	0.541687	0	0	0	0
NF1502	161	2015-05-12	-86.5897	20.2132	0.606663	484.987	36.0668	27.9441	0.258203	0.0749	22.7355	0.456848	0	0	0	0
NF1502	162	2015-05-12	-86.1615	20.1942	0.750641	668.575	36.1356	27.7964	0.385629	0.0694	22.7355	0.0919302	0	0	0	0
NF1502	163	2015-05-12	-86.369	20.4207	0.864454	465.175	35.9593	27.8557	0.297595	0.0714	22.7355	0.613465	0	0	0	0
NF1502	164	2015-05-12	-85.9885	20.535	0.00113643	868.535	36.1211	27.8983	0.399448	0.0724	22.7355	0.0663326	0	0	0	0
NF1502	165	2015-05-12	-86.2033	20.7298	0.108334	524.382	35.9653	27.8884	0.297664	0.0696	22.7355	0.677657	0	0	0	0
NF1502	166	2015-05-12	-86.389	20.8612	0.201151	467.93	36.1202	28.0731	0.110701	0.0754	22.7355	1.35486	0	0	0	0
NF1502	167	2015-05-12	-86.5897	21.0728	0.350775	594.973	36.1161	28.2211	-0.120689	0.0731	22.7355	0.575529	0	0	0	0
NF1502	168	2015-05-12	-86.6991	21.5691	0.721528	366.156	N/A	N/A	N/A	N/A			0	0	0	0
NF1502	169	2015-05-13	-86.3878	21.6132	0.666491	1722.79	36.1529	27.8521	-0.100538	0.0766	23.8206	1.70611	0	0	0	0
NF1502	170	2015-05-13	-86.1077	21.6425	0.730421	1900.87	36.062	28.078	0.201869	0.0688	23.8206	1.13861	0	0	0	0
NF1502	171	2015-05-13	-85.8002	21.7127	0.222222	2411.98	36.0297	28.0326	0.377471	0.0678	23.8206	0.12689	0	0	0	0
NF1502	172	2015-05-13	-85.4483	21.7513	0.382239	1560.44	36.1355	28.1523	0.378973	0.0714	23.8206	0.0308609	0	0	0	0
NF1502	173	2015-05-13	-85.2037	21.7855	0.528036	2124.01	36.185	28.092	0.343604	0.0779	23.8206	0.0036148	0	0	0	0
NF1502	174	2015-05-13	-84.974	21.8202	0.666087	1561.1	36.1491	28.1456	0.356979	0.0819	23.8206	0.0242504	0	0	0	0
NF1502	175	2015-05-14	-84.6098	21.852	0.842743	315.363	36.1852	28.3764	0.405492	0.0789	24.92	0.0019608	0	0	0	0
NF1502	176	2015-05-14	-81.9885	21.4837	0.53125	484.315	36.0247	28.4355	0.309913	0.0745	24.92	0.0296787	0	0	0	0
NF1502	177	2015-05-14	-81.5482	21.5068	0.68815	478.763	36.0427	28.344	0.294445	0.0762	24.92	0.0206531	0	0	0	0
NF1502	178	2015-05-15	-81.116	21.5612	0.838559	1591.82	36.1476	28.2604	0.284424	0.0751	26.03	0.0309295	0	0	0	0
NF1502	179	2015-05-15	-81.1213	21.2683	0.998985	596.922	36.1114	28.3477	0.224964	0.0712	26.03	0.064815	0	0	0	0
NF1502	180	2015-05-15	-81.1188	20.9645	0.125304	533.925	36.1401	28.2578	0.187201	0.0754	26.03	0.041422	0	0	0	0
NF1502	181	2015-05-15	-81.1263	20.4997	0.291036	487.728	36.0962	28.1864	0.187526	0.0759	26.03	0.0125025	0	0	0	0
NF1502	182	2015-05-15	-81.4172	20.5058	0.413631	268.038	36.0988	28.2654	0.212268	0.0764	26.03	0.0048546	0	0	0	0
NF1502	183	2015-05-15	-81.7038	20.4862	0.532119	941.142	36.0168	28.3118	0.235251	0.0755	26.03	0.0083994	0	0	0	0
NF1502	184	2015-05-15	-81.7207	20.983	0.705551	364.624	36.071	28.2626	0.2366	0.0748	26.03	0.004924	0	0	0	0
NF1502	185	2015-05-15	-81.702	21.2497	0.822882	662.056	36.0226	28.3064	0.260517	0.0794	26.03	0.0150867	0	0	0	0
NF1502	186	2015-05-16	-81.9745	21.0997	0.948269	551.734	36.0066	28.402	0.252265	0.074	27.1446	0.0253398	0	0	0	0
NF1502	187	2015-05-16	-82.2025	21.0023	0.0550299	1950.28	35.9345	28.1982	0.244137	0.0726	27.1446	0.0112579	0	0	0	0
NF1502	188	2015-05-16	-82.3045	21.2338	0.199329	378.414	36.1063	27.9643	0.285615	0.078	27.1446	0.0508294	0	0	0	0
NF1502	189	2015-05-16	-82.4105	21.4607	0.343673	2290.5	36.0601	28.0937	0.327394	0.0753	27.1446	0.048618	0	0	0	0
NF1502	190	2015-05-16	-82.7497	20.9897	0.56438	407.755	35.9974	28.2646	0.342763	0.0759	27.1446	0.167865	0	0	0	0
NF1502	191	2015-05-16	-82.7655	21.424	0.719107	353.992	36.0151	28.5182	0.340686	0.074	27.1446	0.0166791	1	0	0	1
NF1502	192	2015-05-16	-82.8498	21.3208	0.803839	303.616	35.9276	28.4616	0.333682	0.0781	27.1446	0.0094436	1	0	1	0
NF1502	193	2015-05-16	-83.106	20.992	0.951726	373.118	35.9852	28.3522	0.452835	0.0748	27.1446	0.196514	0	0	0	0
NF1502	194	2015-05-17	-83.528	21.0008	0.0946362	2071.69	36.0169	28.2667	0.605861	0.0741	28.2551	0.147165	0	0	0	0
NF1502	195	2015-05-17	-83.981	20.9945	0.251189	1919.04	36.1902	28.3355	0.58371	0.0759	28.2551	0.224937	0	0	0	0
NF1502	196	2015-05-17	-83.654	21.2417	0.39779	521.64	35.992	28.1701	0.546128	0.0745	28.2551	0.145875	0	0	0	0
NF1502	197	2015-05-17	-83.4203	21.4115	0.464365	1836.91	36.0478	28.4112	0.483583	0.0748	28.2551	0.137657	0	0	0	0
NF1502	198	2015-05-17	-83.2652	21.6612	0.52807	395.094	36.0473	28.4796	0.410963	0.0772	28.2551	0.0198434	0	0	0	0
NF1502	199	2015-05-17	-83.3228	21.8615	0.601585	494.247	36.0976	28.4634	0.408874	0.0803	28.2551	0.0031919	0	0	0	0
NF1502	200	2015-05-18	-83.4683	21.7153	0.650171	389.61	36.0202	28.4611	0.400936	0.0722	29.3524	0.033378	0	0	0	0
NF1502	201	2015-05-18	-83.6605	21.9572	0.719123	762.003	36.0766	28.3471	0.391	0.0759	29.3524	0.0140487	0	0	0	0
NF1502	202	2015-05-18	-83.7253	21.7003	0.780369	445.82	35.9903	28.3733	0.419609	0.0762	29.3524	0.0805755	0	0	0	0
NF1502	203	2015-05-18	-83.9912	21.4367	0.868515	3.22581	36.0497	28.3174	0.468195	0.0741	29.3524	0.143363	0	0	0	0
NF1502	204	2015-05-18	-83.9912	21.6443	0.921796	307.621	36.0641	28.2802	0.430177	0.0753	29.3524	0.0855618	0	0	0	0
NF1502	205	2015-05-18	-83.9788	21.8618	0.97492	2094.03	35.9722	28.3478	0.405307	0.0766	29.3524	0.0163127	0	0	0	0
NF1502	206	2015-05-18	-84.2683	21.599	0.0623841	1366.41	36.0093	28.4009	0.412925	0.0743	29.3524	0.0705835	0	0	0	0
NF1502	207	2015-05-18	-84.6105	21.6898	0.140683	414.866	36.1168	28.5346	0.382428	0.0739	29.3524	0.0336256	0	0	0	0
NF1502	208	2015-05-18	-84.6175	21.4477	0.198866	526.29	36.2167	28.5639	0.36359	0.0747	29.3524	0.113282	0	0	0	0
NF1502	209	2015-05-19	-84.6153	21.2245	0.25407	528.884	36.0174	28.4541	0.404773	0.0724	0.897058	0.15152	2	0	1	1
NF1502	210	2015-05-19	-84.796	21.3643	0.306924	390.511	36.1413	28.3581	0.36291	0.0721	0.897058	0.0680708	0	0	0	0
NF1502	211	2015-05-19	-84.9542	21.5138	0.354313	524.677	36.1549	28.2738	0.345336	0.0739	0.897058	0.0830653	0	0	0	0
NF1502	212	2015-05-19	-85.1238	21.6505	0.402299	497.46	36.1632	28.2882	0.350045	0.0759	0.897058	0.135071	0	0	0	0
NF1502	213	2015-05-19	-85.0903	21.0127	0.55371	614.032	36.2454	28.5656	0.290221	0.0761	0.897058	0.11129	2	0	0	2
NF1502	214	2015-05-19	-85.206	20.8683	0.594272	786.452	36.2326	28.5264	0.257527	0.0773	0.897058	0.102904	0	0	0	0
NF1502	215	2015-05-19	-85.38	20.7957	0.636653	620.739	36.2276	28.5954	0.234425	0.0728	0.897058	0.0414332	0	0	0	0
NF1502	216	2015-05-19	-85.3735	20.5337	0.697754	314.449	36.1792	28.5414	0.219776	0.0731	0.897058	0.0647951	0	0	0	0
NF1502	217	2015-05-23	-84.8147	21.6635	0.98985	526.747	36.0639	28.7856	0.359281	0.079	4.89285	0.0723645	0	0	0	0
NF1502	218	2015-05-23	-85.2183	21.947	0.10486	475.511	36.0468	28.7808	0.389059	0.0762	4.89285	0.0559743	0	0	0	0
NF1502	219	2015-05-23	-84.9528	22.0127	0.166807	1671.4	36.2473	28.8038	0.399691	0.0809	4.89285	0.0056415	0	0	0	0
NF1502	220	2015-05-23	-84.9572	22.3453	0.243408	864.785	36.2023	28.7131	0.399265	0.0766	4.89285	0.12752	0	0	0	0
NF1502	221	2015-05-23	-85.3158	22.3305	0.319993	808.36	36.1974	28.8138	0.413172	0.0746	4.89285	0.0929894	0	0	0	0
NF1502	222	2015-05-23	-85.5615	22.3243	0.376779	662.11	36.1586	29.0625	0.402179	0.0759	4.89285	0.0640038	0	0	0	0
NF1502	223	2015-05-23	-85.7843	22.3205	0.424724	300.511	36.221	28.92	0.374386	0.0745	4.89285	0.169377	0	0	0	0
NF1502	224	2015-05-24	-85.7852	22.6022	0.489734	602.809	36.204	28.6154	0.367769	0.0723	5.8199	0.306988	0	0	0	0
NF1502	225	2015-05-24	-85.7895	22.8567	0.552611	2209.71	36.2186	28.6499	0.454277	0.0737	5.8199	0.526314	0	0	0	0
NF1502	226	2015-05-24	-85.5145	22.8537	0.612298	697.715	36.2072	28.0565	0.496801	0.0739	5.8199	0.154997	0	0	0	0
NF1502	227	2015-05-24	-85.1562	22.8563	0.691682	2109.04	36.2638	27.9784	0.508993	0.0763	5.8199	0.0671095	0	0	0	0
NF1502	228	2015-05-24	-84.873	22.7095	0.762423	919.395	36.2715	27.9501	0.485098	0.0737	5.8199	0.281217	0	0	0	0
NF1502	229	2015-05-24	-84.5435	22.4617	0.856855	2059.91	36.2112	28.2319	0.356979	0.0834	5.8199	0.0104972	0	0	0	0
NF1502	230	2015-05-25	-84.5637	22.9552	0.975554	664.745	36.2665	28.0644	0.580953	0.0734	6.72791	0.0334693	0	0	0	0
NF1502	231	2015-05-25	-84.5497	23.2258	0.0465426	549.274	36.2973	27.8529	0.620969	0.0723	6.72791	0.0059181	0	0	0	0
NF1502	232	2015-05-25	-84.3225	23.258	N/A	N/A	N/A	N/A	N/A	N/A			0	0	0	0
NF1502	233	2015-05-25	-84.1535	23.071	0.156159	562.339	36.2891	28.016	0.548837	0.0728	6.72791	0.18867	0	0	0	0
NF1502	234	2015-05-25	-83.9258	22.8223	0.237925	1002.59	36.2518	27.8677	0.398719	0.074	6.72791	0.253068	0	0	0	0
NF1502	235	2015-05-25	-83.6797	22.8655	0.292305	1697.65	36.2159	27.7988	0.423959	0.0776	6.72791	0.0808258	0	0	0	0
NF1502	236	2015-05-25	-83.6978	23.2107	0.39744	370.645	36.2251	28.4009	0.472406	0.0731	6.72791	0.0935463	0	0	0	0
NF1502	237	2015-05-26	-83.7271	23.448	N/A	N/A	N/A	N/A	N/A	N/A			0	0	0	0
NF1502	238	2015-05-26	-83.5077	23.1608	0.895314	609.946	36.2293	28.2304	0.408681	0.0716	7.62378	0.0234801	0	0	0	0
NF1502	239	2015-05-26	-83.3958	22.9858	0.000178281	552.997	36.255	28.0551	0.383389	0.0733	7.62378	0.0293051	0	0	0	0
NF1502	240	2015-05-26	-83.1667	23.001	0.102553	1832.8	36.2443	27.4878	0.382167	0.0782	7.62378	0.0108668	0	0	0	0
NF1502	241	2015-05-26	-83.0012	23.2993	0.26504	335.47	36.2391	28.0435	0.281386	0.0739	7.62378	0.264678	0	0	0	0
NF1502	242	2015-05-26	-82.7523	23.3005	0.369912	494.57	36.2157	28.1191	0.230962	0.072	7.62378	0.512938	0	0	0	0
NF1502	243	2015-05-26	-82.5981	23.061	0.510417	1733.31	N/A	N/A	N/A	N/A			0	0	0	0
NF1502	244	2015-05-26	-82.484	23.1188	0.632706	739.315	36.2165	27.3831	0.3572	0.0763	7.62378	0.0403891	0	0	0	0
NF1502	245	2015-05-26	-82.148	23.2086	0.25625	766.452	N/A	N/A	N/A	N/A			0	0	0	0
NF1502	246	2015-05-27	-81.9725	23.5547	0.793569	734.946	36.2064	28.0569	0.168073	0.0714	8.51462	0.932271	0	0	0	0
NF1502	247	2015-05-27	-81.8303	23.3683	0.847578	779.919	36.2397	28.0801	0.343011	0.0715	8.51462	0.125493	1	0	0	1
NF1502	248	2015-05-27	-81.7023	23.1732	0.871528	639.892	36.2525	27.1649	0.367	0.0785	8.51462	0.014849	0	0	0	0
NF1502	249	2015-05-28	-81.514	23.0615	0.777778	376.317	N/A	N/A	N/A	N/A			0	0	0	0
NF1502	250	2015-05-28	-81.282	23.1818	0.163967	686.183	36.2886	27.0184	0.3251	0.0793	9.4073	0.004761	0	0	0	0
NF1502	251	2015-05-28	-81.1787	23.2678	0.235615	525	36.27	26.8254	0.324	0.0775	9.4073	0.005657	0	0	0	0
NF1502	252	2015-05-28	-80.9385	23.3283	0.335963	580.565	36.259	27.3772	0.319075	0.0795	9.4073	0.0445577	2	2	0	0
NF1502	253	2015-05-28	-80.7653	23.5188	0.440191	727.487	36.2336	27.3463	0.348675	0.075	9.4073	0.071017	0	0	0	0
NF1502	254	2015-05-28	-80.6095	23.2647	0.553418	536.989	36.2323	27.2489	0.329856	0.0753	9.4073	0.0310536	2	2	0	0
NF1502	255	2015-05-28	-80.3887	23.6048	0.69406	2003.71	36.2231	27.745	0.298298	0.0751	9.4073	0.0205331	1	0	0	1
NF1502	256	2015-05-28	-80.0617	23.5	0.811357	544.22	36.2391	27.7969	0.286536	0.085	9.4073	0.0195681	0	0	0	0
NF1502	257	2015-05-28	-80.0345	23.2985	0.904289	725.833	36.2244	27.7606	0.291413	0.0749	9.4073	0.010242	0	0	0	0
NF1502	258	2015-05-29	-79.9956	23.0698	0.897685	2517.25	N/A	N/A	N/A	N/A			0	0	0	0
NF1502	259	2015-05-29	-79.7373	23.2202	0.119842	3182.48	36.2111	27.7432	0.296386	0.0743	10.3082	0.0062722	5	1	2	2
NF1502	260	2015-05-29	-79.4718	23.376	0.231642	689.758	36.2473	27.58	0.298383	0.0735	10.3082	0.0045514	0	0	0	0
NF1502	261	2015-05-29	-79.062	23.6277	0.387998	3475.87	36.2812	27.7086	0.310634	0.0758	10.3082	0.0334093	0	0	0	0
NF1502	262	2015-05-29	-79.1508	23.1412	0.553865	661.935	36.2259	27.6894	0.294233	0.0747	10.3082	0.0212147	0	0	0	0
NF1502	263	2015-05-29	-79.2283	22.6867	0.708045	563.804	36.2856	27.1039	0.287955	0.0772	10.3082	0.0024912	0	0	0	0
NF1502	264	2015-05-30	-78.8598	22.779	0.836293	776.022	36.2341	27.5435	0.285868	0.0751	11.2229	0.0073632	0	0	0	0
NF1502	265	2015-05-30	-78.7527	22.8823	0.919373	2049.76	36.2393	27.6951	0.293358	0.074	11.2229	0.0213801	0	0	0	0
NF1502	266	2015-05-30	-78.6725	23.0137	0.997677	938.306	36.3172	27.6825	0.30494	0.0912	11.2229	0.0171049	0	0	0	0
NF1502	267	2015-05-30	-78.5915	22.6463	0.0961541	661.25	36.2995	27.2941	0.278758	0.0757	11.2229	0.0059446	0	0	0	0
NF1502	268	2015-05-30	-78.4365	22.6593	0.136678	723.185	36.2767	27.7028	0.27941	0.0784	11.2229	0.0210389	0	0	0	0
NF1502	269	2015-05-30	-78.2188	22.7367	0.186796	776.667	36.3898	27.8229	0.289989	0.0863	11.2229	0.0415785	0	0	0	0
NF1502	270	2015-05-30	-78.1515	22.5545	0.235804	327.258	36.2856	27.5754	0.272828	0.0748	11.2229	0.0330073	0	0	0	0
NF1502	271	2015-05-30	-77.8352	22.4485	0.314408	321.022	36.3522	28	0.279436	0.0749	11.2229	0.0647243	0	0	0	0
NF1502	272	2015-05-30	-77.5783	22.119	0.415297	266.411	36.4447	27.9126	0.270393	0.0721	11.2229	0.0364412	0	0	0	0
NF1502	273	2015-05-31	-77.2628	21.866	0.509287	14297.9	36.3023	27.6742	0.251897	0.0744	12.1561	0.0519702	0	0	0	0
NF1502	274	2015-05-31	-77.0953	21.6358	0	760.605	36.3365	27.1515	0.243856	0.0784	12.1561	0.0137281	4	4	0	0
NF1304	1	2013-05-02	-81.508	24.452	0.639907	190	36.002	26.456	-0.306233	N/A	21.6493	0.0248745	1	1	0	0
NF1304	2	2013-05-02	-81.448	24.376	0.780069	127.5	36.068	26.377	-0.29184	N/A	21.6493	0.0229994	0	0	0	0
NF1304	3	2013-05-02	-81.366	24.231	0.869213	165	36.021	27.209	-0.231688	N/A	21.6493	0.0762601	0	0	0	0
NF1304	4	2013-05-03	-80.541	24.826	0.139861	40	35.996	26.844	-0.262916	N/A	22.7004	0.0789368	0	0	0	0
NF1304	5	2013-05-03	-80.386	24.812	0.231007	65	36.047	27.165	-0.20386	N/A	22.7004	0.341495	2	2	0	0
NF1304	6	2013-05-03	-80.127	24.766	0.332882	20	35.934	27.041	0.0093244	N/A	22.7004	0.921486	0	0	0	0
NF1304	7	2013-05-03	-79.868	24.718	0.458785	10	35.924	26.995	0.214863	N/A	22.7004	0.240206	0	0	0	0
NF1304	8	2013-05-03	-79.613	24.664	0.608287	20	35.8928	26.961	0.27133	N/A	22.7004	0.0051769	0	0	0	0
NF1304	9	2013-05-03	-79.316	24.59	0.739676	32.5	35.894	26.968	0.280881	N/A	22.7004	0.0220343	0	0	0	0
NF1304	10	2013-05-04	-79.37	25.528	0.0141667	110	35.84	27.028	N/A	N/A	23.7285		1	1	0	0
NF1304	11	2013-05-04	-79.666	25.599	0.149711	40	35.875	27.01	N/A	N/A	23.7285		0	0	0	0
NF1304	12	2013-05-04	-79.935	25.676	0.294595	120	36.02	27.072	N/A	N/A	23.7285		1	1	0	0
NF1304	13	2013-05-04	-79.21	26.315	0.64544	12.5	35.934	27.022	N/A	N/A	23.7285		0	0	0	0
NF1304	14	2013-05-04	-78.25	26.146	0.929838	231	36.094	25.525	N/A	N/A	23.7285		0	0	0	0
NF1304	15	2013-05-05	-77.342	25.767	0.214653	27.5	36.235	25.809	N/A	N/A	24.7357		0	0	0	0
NF1304	16	2013-05-05	-76.661	25.804	0.411424	62.5	36.407	24.559	N/A	N/A	24.7357		0	0	0	0
NF1304	17	2013-05-05	-75.987	25.784	0.657523	7.5	36.492	24.989	N/A	N/A	24.7357		0	0	0	0
NF1304	18	2013-05-05	-75.817	25.777	0.720197	N/A	36.531	25.131	N/A	N/A	24.7357		0	0	0	0
NF1304	19	2013-05-05	-75.615	26.002	0.855382	102.5	36.519	25.26	N/A	N/A	24.7357		0	0	0	0
NF1304	20	2013-05-05	-75.29	26.014	0.977419	40	36.517	25.335	N/A	N/A	24.7357		0	0	0	0
NF1304	21	2013-05-06	-74.914	26.01	0.14588	67.5	36.488	25.565	0.0457781	N/A	25.7237	0.0954618	0	0	0	0
NF1304	22	2013-05-06	-74.499	26.004	0.321192	10	36.463	24.711	0.152549	N/A	25.7237	0.0805043	0	0	0	0
NF1304	23	2013-05-06	-74.005	26.01	0.482187	17.5	36.577	23.954	0.260609	N/A	25.7237	0.18187	0	0	0	0
NF1304	24	2013-05-06	-73.987	26.504	0.673762	15	36.589	24.704	0.270389	N/A	25.7237	0.0227357	0	0	0	0
NF1304	25	2013-05-06	-74.854	27.023	0.943692	70	36.548	24.553	0.263882	N/A	25.7237	0.102969	0	0	0	0
NF1304	26	2013-05-07	-74.991	27.011	0.0234722	30	36.529	24.583	0.254581	N/A	26.6941	0.0472335	0	0	0	0
NF1304	27	2013-05-07	-75.19	27.027	0.121667	27.5	36.409	24.931	0.245463	N/A	26.6941	0.0404718	0	0	0	0
NF1304	28	2013-05-07	-75.492	27.004	0.23434	25	36.459	24.57	0.2441	N/A	26.6941	0.0362961	0	0	0	0
NF1304	29	2013-05-07	-76.011	26.998	0.380127	5	36.45	24.655	0.266154	N/A	26.6941	0.05367	0	0	0	0
NF1304	30	2013-05-07	-76.313	27.01	0.493472	12.5	36.432	24.436	0.272455	N/A	26.6941	0.015151	0	0	0	0
NF1304	31	2013-05-07	-76.603	27.006	0.606227	12.5	36.463	23.821	0.29205	N/A	26.6941	0.004324	0	0	0	0
NF1304	32	2013-05-07	-76.96	27.007	0.769109	48.5	36.426	24.199	0.29105	N/A	26.6941	0.0055361	0	0	0	0
NF1304	33	2013-05-07	-77.194	26.999	0.855613	30	36.436	24.097	0.257626	N/A	26.6941	0.0117549	0	0	0	0
NF1304	34	2013-05-07	-77.397	27.01	0.952812	50	36.482	24.261	0.234417	N/A	26.6941	0.0066853	0	0	0	0
NF1304	35	2013-05-08	-77.552	27.498	0.109363	65	36.547	23.645	0.33429	N/A	27.6483	0.0807792	0	0	0	0
NF1304	36	2013-05-08	-77.693	27.497	0.226215	30	36.554	23.65	0.307541	N/A	27.6483	0.0886558	0	0	0	0
NF1304	37	2013-05-08	-77.968	27.531	0.313495	20	36.406	23.904	0.258368	N/A	27.6483	0.115174	0	0	0	0
NF1304	38	2013-05-08	-78.784	27.743	0.524444	15	36.0196	25.0822	0.208748	N/A	27.6483	0.0612601	0	0	0	0
NF1304	39	2013-05-08	-79	27.512	0.62875	7.5	35.9744	26.5154	0.2637	N/A	27.6483	0.0636772	0	0	0	0
NF1304	40	2013-05-08	-79.352	27.499	0.733958	25	35.9341	26.8553	0.234374	N/A	27.6483	0.229059	0	0	0	0
NF1304	41	2013-05-08	-79.25	27.218	0.843009	35	35.9602	26.8394	0.243716	N/A	27.6483	0.0376747	2	0	0	2
NF1304	42	2013-05-09	-79.161	26.657	0.0646759	72.5	36.0009	26.7612	0.238614	N/A	28.5876	0.0354878	0	0	0	0
NF1304	43	2013-05-09	-78.73	26.37	0.189468	92.5	36.159	25.8176	0.205875	N/A	28.5876	0.0627812	0	0	0	0
NF1304	44	2013-05-09	-78.353	26.325	0.419363	15	36.0828	26.0087	0.218602	N/A	28.5876	0.0514534	0	0	0	0
NF1304	45	2013-05-09	-77.995	26.303	0.629942	45	36.0652	26.684	0.222773	N/A	28.5876	0.0016075	1	0	0	0
NF1304	46	2013-05-09	-77.604	25.916	0.765718	45	36.234	26.0612	0.20836	N/A	28.5876	0.0213538	0	0	0	0
NF1304	47	2013-05-09	-77.537	25.32	0.941123	75	36.1934	26.0629	0.242619	N/A	28.5876	0.0811793	0	0	0	0
NF1304	48	2013-05-14	-79.282	26.019	0.248345	102.5	35.993	27.182	0.326114	N/A	3.5904	0.0374983	4	2	0	0
NF1304	49	2013-05-14	-79.511	26.015	0.33544	7.5	35.968	27.137	0.198142	N/A	3.5904	0.598031	0	0	0	0
NF1304	50	2013-05-14	-79.766	26.049	0.435694	N/A	36.029	27.29	-0.0629916	N/A	3.5904	1.38002	0	0	0	0
NF1304	51	2013-05-14	-79.994	26.046	0.534745	7.5	36.135	26.885	-0.266409	N/A	3.5904	0.6718	0	0	0	0
NF1304	52	2013-05-14	-79.506	27.027	0.812998	40	35.99	27.117	0.132969	N/A	3.5904	1.10129	0	0	0	0
NF1304	53	2013-05-15	-79.183	27.657	0.0394907	27.5	36.029	26.862	0.312122	N/A	4.48225	0.02682	0	0	0	0
NF1304	54	2013-05-15	-78.986	27.996	0.2086	32.5	36.496	24.324	0.275695	N/A	4.48225	0.0293945	0	0	0	0
NF1304	55	2013-05-15	-78.562	28.009	0.346088	15	36.54	24.179	0.365808	N/A	4.48225	0.108504	0	0	0	0
NF1304	56	2013-05-15	-78.019	28.006	0.577153	20	36.319	24.773	0.393107	N/A	4.48225	0.0299985	0	0	0	0
NF1304	57	2013-05-15	-77.828	28.009	0.691227	20	36.233	25.002	0.382633	N/A	4.48225	0.0807937	0	0	0	0
NF1304	58	2013-05-15	-77.607	27.993	0.811169	112.5	36.459	23.978	0.346878	N/A	4.48225	0.14909	0	0	0	0
NF1304	59	2013-05-16	-77.005	28.01	0.0887037	122.5	36.356	24.51	0.202992	N/A	5.37821	0.191252	0	0	0	0
NF1304	60	2013-05-16	-76.801	27.998	0.173646	30	36.445	24.197	0.2098	N/A	5.37821	0.0981675	0	0	0	0
NF1304	61	2013-05-16	-76.521	27.996	0.288044	30	36.391	24.341	0.251862	N/A	5.37821	0.0982813	0	0	0	0
NF1304	62	2013-05-16	-76	27.992	0.523368	32.5	36.407	24.441	0.3221	N/A	5.37821	0.0805042	0	0	0	0
NF1304	63	2013-05-16	-75.481	28.001	0.71816	52.5	36.525	24.795	0.354687	N/A	5.37821	0.0452534	0	0	0	0
NF1304	64	2013-05-16	-74.994	28.45	0.960428	82.4	36.52	24.034	0.276341	N/A	5.37821	0.19021	0	0	0	0
NF1304	65	2013-05-17	-75.4847	28.5067	0.101725	50	N/A	N/A	0.212161	N/A	6.28396	0.108337	0	0	0	0
NF1304	66	2013-05-17	-75.511	28.976	0.316944	45	36.613	24.307	0.135203	N/A	6.28396	0.0040983	0	0	0	0
NF1304	67	2013-05-17	-75.992	28.994	0.452245	102.5	36.268	24.843	0.161275	N/A	6.28396	0.0304967	0	0	0	0
NF1304	68	2013-05-17	-76.27	29.001	0.622917	25	36.233	25.1	0.19712	N/A	6.28396	0.0101314	0	0	0	0
NF1304	69	2013-05-17	-76.515	29.003	0.769734	200	36.168	25.491	0.218423	N/A	6.28396	0.0017179	0	0	0	0
NF1304	70	2013-05-17	-76.521	29.508	0.984132	115.7	36.284	24.935	0.219421	N/A	6.28396	0.0362715	1	0	0	0
NF1304	71	2013-05-18	-75.998	29.483	0.222674	307.5	36.187	25.106	0.203613	N/A	7.20596	0.0009308	0	0	0	0
NF1304	72	2013-05-18	-75.491	29.504	0.396458	50	36.465	23.172	0.172208	N/A	7.20596	0.0950295	0	0	0	0
NF1304	73	2013-05-18	-75.178	29.51	0.594595	10	36.209	24.848	0.218316	N/A	7.20596	0.0275074	0	0	0	0
NF1304	74	2013-05-18	-74.996	29.507	0.776366	45	36.368	24.311	0.231266	N/A	7.20596	0.007766	0	0	0	0
NF1304	75	2013-05-18	-74.795	29.504	0.8714	30	36.587	24.179	0.228563	N/A	7.20596	0.0091448	0	0	0	0
NF1304	76	2013-05-19	-74.762	29.792	0.0290509	72.5	36.602	24.178	0.276	N/A	8.15123	0.0447778	0	0	0	0
NF1304	77	2013-05-19	-74.916	29.954	0.111343	80	36.449	23.76	0.285651	N/A	8.15123	0.0587689	0	0	0	0
NF1304	78	2013-05-19	-75.005	30.007	0.23669	65	36.572	22.912	0.28079	N/A	8.15123	0.0581479	0	0	0	0
NF1304	79	2013-05-19	-75.516	29.989	0.432581	32.5	36.608	22.846	0.204519	N/A	8.15123	0.0033224	0	0	0	0
NF1304	80	2013-05-19	-75.918	30.005	0.551354	65	36.325	24.314	0.21133	N/A	8.15123	0.0091331	0	0	0	0
NF1304	81	2013-05-19	-76.814	29.985	0.832072	100	36.244	24.723	0.456659	N/A	8.15123	0.0167221	0	0	0	0
NF1304	82	2013-05-20	-76.991	29.721	0.0193981	182.5	36.078	25.518	0.448394	N/A	9.12665	0.003229	0	0	0	0
NF1304	83	2013-05-20	-77.514	29.748	0.1814	67.5	36.265	24.843	0.368566	N/A	9.12665	0.0233581	0	0	0	0
NF1304	84	2013-05-20	-77.987	29.757	0.314977	30	36.213	25.235	0.330063	N/A	9.12665	0.206058	0	0	0	0
NF1304	85	2013-05-20	-78.017	29.396	0.505764	57.5	36.274	25.069	0.230505	N/A	9.12665	0.022978	0	0	0	0
NF1304	86	2013-05-20	-77.978	28.991	0.642141	25	36.211	25.213	0.265325	N/A	9.12665	0.0344847	0	0	0	0
NF1304	87	2013-05-20	-77.983	28.493	0.818553	45	36.325	24.825	0.385987	N/A	9.12665	0.0578665	0	0	0	0
NF1304	88	2013-05-21	-77.9923	27.2691	0.16875	20	N/A	N/A	0.232518	N/A	10.1381	0.136679	0	0	0	0
NF1304	89	2013-05-21	-76.835	26.627	0.618113	45	36.18	25.886	0.195438	N/A	10.1381	0.04788	0	0	0	0
NF1304	90	2013-05-21	-77.086	25.698	0.912083	40	36.094	26.301	0.241371	N/A	10.1381	0.0060057	0	0	0	0
NF1304	92	2013-05-22	-77.483	25.795	0.114201	30	36.129	26.332	0.27841	N/A	11.1891	0.0316505	0	0	0	0
NF1304	93	2013-05-22	-77.733	26.12	0.260787	32.5	36.084	26.586	0.277813	N/A	11.1891	0.0048116	0	0	0	0
NF1304	94	2013-05-22	-78.149	26.462	0.550405	37	36.096	26.593	0.29695	N/A	11.1891	0.0013114	2	1	0	0
NF1304	95	2013-05-22	-78.395	26.33	0.785914	101	35.886	26.502	0.28843	N/A	11.1891	0.0371303	0	0	0	0
NF1304	96	2013-05-22	-78.446	26.163	0.860093	60	36.005	25.791	0.282032	N/A	11.1891	0.0038593	0	0	0	0
NF1013	1	2010-07-01	-82.0025	24.4213	0.601667	30	29.879	36.2017	-0.423796	N/A	18.9105	0.0280927	0	0	0	0
NF1013	2	2010-07-01	-82.001	24.3228	0.690667	188	29.5941	36.3174	-0.410542	N/A	18.9105	0.050304	0	0	0	0
NF1013	3	2010-07-01	-81.9975	24.224	0.359667	215	29.5591	36.2106	-0.3629	N/A	18.9105	0.282732	0	0	0	0
NF1013	4	2010-07-02	-82.0003	24.124	0.935556	148	29.4202	35.9764	-0.268939	N/A	19.8026	0.588595	0	0	0	0
NF1013	5	2010-07-02	-81.9995	24.024	0.139292	14	29.6185	36.4303	-0.154894	N/A	19.8026	0.720745	0	0	0	0
NF1013	6	2010-07-02	-81.9917	23.9228	0.300583	41	29.3981	36.389	-0.0411484	N/A	19.8026	0.641181	1	0	0	0
NF1013	7	2010-07-02	-81.9968	23.8252	0.515167	74	29.3573	36.1576	0.0573353	N/A	19.8026	0.480705	0	0	0	0
NF1013	8	2010-07-03	-81.9973	23.7225	0.106024	95	29.228	36.1006	0.146824	N/A	20.6954	0.560506	0	0	0	0
NF1013	9	2010-07-03	-81.991	23.6238	0.24975	89	29.1984	36.1684	0.220098	N/A	20.6954	0.337948	0	0	0	0
NF1013	10	2010-07-03	-81.9998	23.522	0.47059	10	29.366	36.2004	0.281821	N/A	20.6954	0.256207	0	0	0	0
NF1013	11	2010-07-03	-81.999	23.4248	0.611467	74	29.7806	35.9966	0.329261	N/A	20.6954	0.19271	0	0	0	0
NF1013	12	2010-07-04	-83.252	23.2192	0.107917	96	29.1297	36.3246	0.357582	N/A	21.5949	0.0114197	0	0	0	0
NF1013	13	2010-07-04	-83.3898	23.4348	0.386394	20	29.0368	36.0309	0.373324	N/A	21.5949	0.0375645	0	0	0	0
NF1013	14	2010-07-04	-83.5297	23.6483	0.562212	26	29.5505	36.2869	0.35695	N/A	21.5949	0.0702388	0	0	0	0
NF1013	15	2010-07-04	-83.6693	23.8612	0.746452	75	29.4209	36.2302	0.276646	N/A	21.5949	0.328297	0	0	0	0
NF1013	16	2010-07-05	-83.8105	24.0782	0.960667	29	29.3482	36.2122	0.129087	N/A	22.5081	0.619899	0	0	0	0
NF1013	17	2010-07-05	-83.9502	24.2928	0.131667	43	29.2025	36.1925	-0.0160103	N/A	22.5081	0.592619	0	0	0	0
NF1013	18	2010-07-05	-84.0865	24.516	0.299333	68	29.0524	36.1794	-0.14299	N/A	22.5081	0.123254	0	0	0	0
NF1013	19	2010-07-06	-83.0027	25.0808	0.904667	185	28.8398	35.8914	-0.263411	N/A	23.442	0.0027485	0	0	0	0
NF1013	20	2010-07-06	-83.091	25.0603	0.969667	N/A	28.9071	35.801	-0.260709	N/A	23.442	0.0026808	0	0	0	0
NF1013	21	2010-07-06	-83.1762	25.0367	0.00366667	N/A	29.0215	36.2768	-0.257852	N/A	23.442	0.0117393	0	0	0	0
NF1013	22	2010-07-06	-83.2637	25.0122	0.0386667	29	29.2388	36.4319	-0.24949	N/A	23.442	0.034634	0	0	0	0
NF1013	23	2010-07-06	-83.3525	24.989	0.0836667	N/A	29.4031	36.4928	-0.231707	N/A	23.442	0.0415683	0	0	0	0
NF1013	24	2010-07-06	-83.4418	24.9732	0.119667	N/A	29.4187	36.502	-0.209349	N/A	23.442	0.040844	0	0	0	0
NF1013	25	2010-07-06	-83.5325	24.9468	0.153667	32	29.4328	36.4835	-0.184131	N/A	23.442	0.0572453	0	0	0	0
NF1013	26	2010-07-06	-83.6173	24.9258	0.215667	N/A	29.4452	36.5175	-0.161158	N/A	23.442	0.054954	0	0	0	0
NF1013	27	2010-07-06	-83.708	24.9042	0.253667	N/A	29.3701	36.532	-0.135369	N/A	23.442	0.0510063	0	0	0	0
NF1013	30	2010-07-06	-83.9937	24.8337	0.367	N/A	28.983	36.1972	-0.0863166	N/A	23.442	0.0135578	0	0	0	0
NF1013	31	2010-07-06	-84.0777	24.8137	0.410167	18	28.9497	36.2169	-0.0944108	N/A	23.442	0.0637951	0	0	0	0
NF1013	32	2010-07-06	-84.2358	24.78	0.516417	12	28.7149	36.1664	-0.124206	N/A	23.442	0.150307	0	0	0	0
NF1013	33	2010-07-06	-84.4993	24.7075	0.690667	185	28.7619	36.4672	-0.191153	N/A	23.442	0.187055	0	0	0	0
NF1013	34	2010-07-07	-84.7655	24.6393	0.926303	280	28.4745	36.4208	-0.282302	N/A	24.4039	0.0316941	0	0	0	0
NF1013	35	2010-07-07	-85.0328	24.5722	0.1025	178	28.3456	36.312	-0.291593	N/A	24.4039	0.0477836	0	0	0	0
NF1013	36	2010-07-07	-85.2915	24.5053	0.324576	37	28.5802	36.2273	-0.323422	N/A	24.4039	0.050177	0	0	0	0
NF1013	37	2010-07-07	-85.554	24.438	0.510367	114	28.8344	36.2517	-0.361954	N/A	24.4039	0.0347701	0	0	0	0
NF1013	38	2010-07-07	-85.8155	24.377	0.0991667	91	28.959	36.2486	-0.332788	N/A	24.4039	0.125422	2	0	0	0
NF1013	39	2010-07-08	-86.5223	24.1948	0.150467	57	28.8117	36.5226	-0.111327	N/A	25.3996	0.0296458	0	0	0	0
NF1013	40	2010-07-08	-85.7013	24.7835	0.557333	83	29.5828	36.347	-0.383047	N/A	25.3996	0.0358495	0	0	0	0
NF1013	41	2010-07-09	-85.8057	25.1323	0.00966667	125	28.9586	36.2544	-0.357301	N/A	26.4328	0.101714	0	0	0	0
NF1013	42	2010-07-09	-85.8983	25.461	0.256848	117	29.0026	36.4812	-0.333259	N/A	26.4328	0.254815	0	0	0	0
NF1013	43	2010-07-09	-85.9978	25.8693	0.507967	109	29.2899	36.3481	-0.26489	N/A	26.4328	0.349627	0	0	0	0
NF1013	44	2010-07-09	-86.5225	25.51	0.749292	48	29.2265	36.2983	-0.183418	N/A	26.4328	0.937698	0	0	0	0
NF1013	45	2010-07-10	-86.9202	25.2483	0.930524	59	29.3273	36.3449	0.151299	N/A	27.504	0.46773	0	0	0	0
NF1013	46	2010-07-10	-86.7905	24.7915	0.170667	160	28.9559	36.3314	0.0677437	N/A	27.504	0.605582	0	0	0	0
NF1013	47	2010-07-10	-86.5892	24.8623	0.420848	34	29.1308	36.316	-0.0740847	N/A	27.504	0.898482	0	0	0	0
NF1013	48	2010-07-10	-86.201	24.9968	0.640083	51	29.5979	36.3201	-0.348372	N/A	27.504	0.209732	0	0	0	0
NF1013	49	2010-07-11	-85.8022	25.1318	0.857939	33	29.3617	36.274	-0.354903	N/A	28.6095	0.0659785	0	0	0	0
NF1013	50	2010-07-11	-85.4473	25.2625	0.0378667	143	29.2591	36.3961	-0.213319	N/A	28.6095	0.225915	0	0	0	0
NF1013	51	2010-07-11	-85.0978	25.3818	0.243367	84	29.5915	36.3259	-0.156965	N/A	28.6095	0.297426	0	0	0	0
NF1013	52	2010-07-11	-84.7568	25.5022	0.448889	57	29.8422	36.4076	-0.101731	N/A	28.6095	0.107094	0	0	0	0
NF1013	53	2010-07-11	-84.409	25.6218	0.583067	47	29.9256	36.3338	-0.0739521	N/A	28.6095	0.003072	0	0	0	0
NF1013	54	2010-07-12	-83.364	25.9765	0.847667	45	29.7856	36.3116	-0.258669	N/A	0.211058	0.0208674	0	0	0	0
NF1013	55	2010-07-14	-83.2652	27.472	0.817167	213	29.3805	34.9066	-0.359467	N/A	2.50901	0.0338179	0	0	0	0
NF1013	56	2010-07-14	-83.603	27.3155	0.923667	141	29.8104	35.246	-0.319892	N/A	2.50901	0.0512738	0	0	0	0
NF1013	57	2010-07-14	-84.0268	27.1178	0.0496667	29	29.241	35.8658	-0.281248	N/A	2.50901	0.0108394	0	0	0	0
NF1013	58	2010-07-14	-84.3677	26.9598	0.156	39	29.5169	36.371	-0.282175	N/A	2.50901	0.0104735	0	0	0	0
NF1013	59	2010-07-14	-84.7045	26.8027	0.278	105	29.4933	36.171	-0.223583	N/A	2.50901	0.10554	0	0	0	0
NF1013	60	2010-07-14	-85.0457	26.645	0.500067	22	30.2001	36.2167	-0.095351	N/A	2.50901	0.269698	0	0	0	0
NF1013	61	2010-07-14	-85.3873	26.4817	0.69903	81	30.4988	36.2546	0.044997	N/A	2.50901	0.379421	0	0	0	0
NF1013	62	2010-07-15	-85.728	26.322	0.930567	205	30.2938	36.2463	0.054785	N/A	3.6499	0.360715	0	0	0	0
NF1013	63	2010-07-15	-86.0713	26.165	0.133542	31	30.0712	36.47	0.102349	N/A	3.6499	0.0809859	0	0	0	0
NF1013	64	2010-07-15	-86.4102	26.0088	0.319111	69	30.0987	36.5354	0.080189	N/A	3.6499	0.232198	0	0	0	0
NF1013	65	2010-07-15	-86.746	25.8467	0.537821	15	30.2097	36.5884	0.0805292	N/A	3.6499	0.413346	0	0	0	0
NF1013	66	2010-07-15	-87.0878	25.6885	0.720417	25	30.1423	36.6346	0.160864	N/A	3.6499	0.39766	0	0	0	0
NF1013	67	2010-07-16	-87.5145	25.4945	0.919917	52	30.0546	36.6146	0.279822	N/A	4.77169	0.161535	0	0	0	0
NF1013	68	2010-07-16	-87.7735	26.5123	0.322778	54	29.577	36.5405	0.110314	N/A	4.77169	0.499811	0	0	0	0
NF1013	69	2010-07-16	-87.8847	26.9265	0.546667	91	29.4114	36.3331	-0.162249	N/A	4.77169	0.131787	0	0	0	0
NF1013	70	2010-07-17	-88.1738	28.0052	0.988667	255	29.7158	35.1123	-0.173761	N/A	5.86838	0.06444	0	0	0	0
NF1013	71	2010-07-17	-88.4367	28.6178	0.376314	100	29.8824	29.1459	-0.126679	N/A	5.86838	0.0058613	0	0	0	0
NF1013	72	2010-07-17	-88.2465	28.63	0.575719	167	29.9458	31.1566	-0.112406	N/A	5.86838	0.0062289	0	0	0	0
NF1013	73	2010-07-17	-88.3992	28.7568	0.096549	175	30.754	25.2734	-0.129993	N/A	5.86838	0.0134573	0	0	0	0
NF1013	74	2010-07-18	-87.8552	29.2707	0.114467	785	30.5096	25.2967	-0.23403	N/A	6.93757	0.161703	0	0	0	0
NF1013	75	2010-07-18	-88.451	29.9993	0.457167	25	29.9503	24.6079	-0.234528	N/A	6.93757	0.0045334	0	0	0	0
GU1204	1	2012-10-10	-88.5068	29.2295	0.944369	159	27.21	34.598	-0.222653	N/A	23.7313	0.0100521	0	0	0	0
GU1204	2	2012-10-11	-88.51	29.0093	0.0364294	286	27.63	35.401	-0.161896	N/A	24.702	0.0442415	0	0	0	0
GU1204	3	2012-10-11	-89.011	28.4932	0.263409	280	27.68	35.36	-0.188124	N/A	24.702	0.0883737	0	0	0	0
GU1204	4	2012-10-11	-89.508	28.5073	0.639635	218	27.57	35.066	-0.14178	N/A	24.702	0.0237725	0	0	0	0
GU1204	5	2012-10-11	-90.0095	28.334	0.801111	147	27.82	35.945	-0.157902	N/A	24.702	0.0059053	0	0	0	0
GU1204	6	2012-10-11	-90.008	28.0012	0.929167	235	27.43	35.262	-0.123675	N/A	24.702	0.003264	0	0	0	0
GU1204	7	2012-10-12	-90.5042	28.0088	0.0960938	273	28	36.238	-0.147392	N/A	25.708	0.0177118	0	0	0	0
GU1204	8	2012-10-12	-91.0087	28.0092	0.266181	186	28.05	36.284	-0.134324	N/A	25.708	0.0410433	0	0	0	0
GU1204	11	2012-10-12	-92.0093	27.5105	0.919659	278	28.46	36.011	-0.0761424	N/A	25.708	0.0479254	0	0	0	0
GU1204	12	2012-10-13	-92.5038	27.5123	0.0800174	228	28.42	36.244	-0.129	N/A	26.7522	0.0089189	0	0	0	0
GU1204	13	2012-10-13	-93.0037	27.5058	0.23309	265	28.35	36.199	-0.101643	N/A	26.7522	0.0041311	0	0	0	0
GU1204	14	2012-10-13	-93.502	27.5068	0.391308	289	27.88	36.213	-0.0810292	N/A	26.7522	0.015758	0	0	0	0
GU1204	15	2012-10-13	-93.9965	27.5137	0.551661	290	27.97	36.385	-0.0551104	N/A	26.7522	0.038104	0	0	0	0
GU1204	16	2012-10-13	-94.5023	27.5118	0.715122	259	27.97	36.404	-0.0437764	N/A	26.7522	0.054381	0	0	0	0
GU1204	18	2012-10-14	-95.003	27.5105	0.0337789	290	27.88	36.379	-0.0182424	N/A	27.8337	0.0907495	0	0	0	0
GU1204	19	2012-10-14	-95.492	27.512	0.195122	276	27.74	36.328	-0.050335	N/A	27.8337	0.132763	0	0	0	0
GU1204	20	2012-10-14	-95.9927	27.0105	0.436534	281	27.9	36.388	-0.0585303	N/A	27.8337	0.115953	0	0	0	0
GU1204	27	2012-10-15	-96.4965	27.0012	0.699745	172	28.33	36.364	-0.147552	N/A	28.9473	0.0096482	0	0	0	0
GU1204	32	2012-10-16	-96.0035	27.5128	0.517413	316	27.84	36.372	-0.169777	N/A	0.553463	0.0019741	0	0	0	0
GU1204	40	2012-10-17	-95.4763	27.761	0.662928	141	27.8	36.372	-0.143563	N/A	1.70138	0.0694506	0	0	0	0
GU1204	65	2012-10-22	-91.9973	28.0055	0.0730382	126	28.14	36.336	-0.114619	N/A	7.23159	0.0079406	0	0	0	0
GU1204	66	2012-10-22	-91.5015	28.0057	0.218403	245	28.1	36.313	-0.106818	N/A	7.23159	0.0113258	0	0	0	0
GU1204	88	2012-10-25	-88.0102	29.2523	0.808484	302	27.01	35.115	-0.133951	N/A	10.247	0.026102	0	0	0	0
GU1204	93	2012-10-26	-87.0027	29.4947	0.64588	315	26.91	34.442	-0.144933	N/A	11.2101	0.0249283	0	0	0	0
GU1204	96	2012-10-27	-86.9958	29.7893	0.114664	274	26.85	34.818	-0.159085	N/A	12.1564	0.011015	0	0	0	0
GU1204	100	2012-10-27	-86.5072	29.4893	0.885174	275	26.15	34.561	-0.146037	N/A	12.1564	0.0115201	0	0	0	0
GU1204	106	2012-11-09	-86.5377	29.0113	0.210891	305	23.85	35.716	-0.100267	N/A	24.0907	0.0108181	0	0	0	0
GU1204	110	2012-11-09	-86.0172	29.208	0.958241	284	24.47	35.714	-0.101443	N/A	24.0907	0.0058323	0	0	0	0
GU1204	114	2012-11-10	-86.0068	28.5045	0.684242	254	24.75	35.898	-0.111893	N/A	25.1246	0.004056	0	0	0	0
GU1204	117	2012-11-11	-85.5113	28.0105	0.18816	237	24.64	35.81	-0.0928688	N/A	26.1985	0.0081395	0	0	0	0
GU1204	120	2012-11-11	-85.5073	28.7335	0.781256	249	24.65	35.82	-0.0601732	N/A	26.1985	0.0231622	0	0	0	0
GU1204	124	2012-11-12	-85.0902	27.9722	0.614815	322	24.13	35.704	-0.0892339	N/A	27.3104	0.0279381	0	0	0	0
GU1204	125	2012-11-12	-85.0077	27.4985	0.861481	231	25.1	35.941	-0.109465	N/A	27.3104	0.0072025	0	0	0	0
GU1204	127	2012-11-13	-84.5047	27.4908	0.147934	201	25.08	35.99	-0.0733458	N/A	28.4535	0.0093833	0	0	0	0
GU1204	132	2012-11-14	-84.0688	26.4357	0.00697338	145	26.01	36.305	-0.0917167	N/A	0.0859301	0.0124131	0	0	0	0
GU1204	138	2012-11-15	-84.0142	24.9933	0.199051	152	26.48	36.357	-0.035803	N/A	1.25468	0.0414338	0	0	0	0
GU1204	142	2012-11-15	-84.0108	25.492	0.791742	198	25.94	36.284	-0.105668	N/A	1.25468	0.0375822	0	0	0	0
GU1204	144	2012-11-16	-84.4997	25.4843	0.100654	243	26.17	36.318	-0.181058	N/A	2.41434	0.0426327	0	0	0	0
GU1204	149	2012-11-16	-84.0145	25.9967	0.941412	182	25.78	36.232	-0.110187	N/A	2.41434	0.0372558	1	0	1	0
GU1204	155	2012-11-17	-84.5115	26.49	0.854323	278	25.25	36.287	-0.133094	N/A	3.55199	0.0245032	0	0	0	0
GU1204	158	2012-11-18	-84.5027	27.0457	0.31735	201	25.06	36.325	-0.0817201	N/A	4.6585	0.0025743	0	0	0	0
GU1204	159	2012-11-18	-85.0025	26.9988	0.60463	284	25.02	36.187	-0.102987	N/A	4.6585	0.0026887	0	0	0	0
GU1201	1	2012-04-02	-82.9385	19.6723	0.518866	3088.2	35.8903	27.2363	0.321962	0.06092	9.50272	0.201826	4	2	0	2
GU1201	2	2012-04-03	-82.2865	19.4952	0.806447	1206.54	35.8008	27.2742	0.512361	0.059076	10.5247	0.005386	0	0	0	0
GU1201	3	2012-04-03	-82.1325	19.9787	0.997975	2854.76	35.8109	27.2612	0.415201	0.068838	10.5247	0.203306	1	1	0	0
GU1201	4	2012-04-03	-81.4955	20.1507	0.251748	1106.68	35.813	27.1997	0.36238	0.066283	10.5247	0.0728278	0	0	0	0
GU1201	5	2012-04-03	-80.5343	20.3577	0.564398	1402.82	35.9199	27.4614	0.284325	0.0602905	10.5247	0.0056499	0	0	0	0
GU1201	6	2012-04-03	-80.2805	20.1303	0.751262	1065.3	35.9168	27.4789	0.283471	0.062849	10.5247	0.0050089	0	0	0	0
GU1201	7	2012-04-04	-79.867	20.2772	0.930417	1212.78	35.9171	27.3093	0.264235	0.0629335	11.5866	0.0073802	0	0	0	0
GU1201	8	2012-04-04	-79.4556	20.0988	0.0922917	1404.44	35.9608	27.2988	0.24343	0.063355	11.5866	0.0353174	1	0	0	1
GU1201	9	2012-04-04	-79.2703	19.7793	0.253125	1165.43	35.9728	27.261	0.252971	0.062665	11.5866	0.099013	0	0	0	0
GU1201	10	2012-04-04	-79.5877	19.3497	0.444005	1684.88	35.9555	27.3223	0.22497	0.063537	11.5866	0.092693	0	0	0	0
GU1201	11	2012-04-04	-79.9663	19.6272	0.621586	1318.5	35.9654	27.4651	0.243786	0.066978	11.5866	0.0412076	0	0	0	0
GU1201	12	2012-04-05	-79.787	19.9052	0.786088	1171.66	35.953	27.2806	0.253363	0.0616945	12.6872	0.0240107	0	0	0	0
GU1201	13	2012-04-05	-80.3647	19.7493	0.00814815	529.559	35.9253	27.2944	0.283616	0.062593	12.6872	0.0956346	1	0	0	1
GU1201	14	2012-04-05	-80.7422	19.1065	0.23478	104.16	35.9136	26.9849	0.29796	0.062297	12.6872	0.120564	0	0	0	0
GU1201	15	2012-04-05	-81.325	18.9363	0.497801	1462.48	35.8839	27.1826	0.39004	0.063506	12.6872	0.0835879	0	0	0	0
GU1201	16	2012-04-06	-83.263	18.7055	0.00628328	3471.16	N/A	N/A	N/A	N/A			24	21	2	1
GU1201	17	2012-04-06	-83.7655	18.7297	0.211296	1290.12	35.8559	27.2796	0.245049	0.092908	13.8205	0.141905	3	0	0	3
GU1201	18	2012-04-06	-84.348	18.4097	0.41	2922.03	35.8128	27.2909	0.121491	0.077194	13.8205	0.0450092	0	0	0	0
GU1201	19	2012-04-12	-82.078	18.161	0.0227894	3281.73	35.9041	27.2281	0.183462	0.059691	20.6365	0.0885508	0	0	0	0
GU1201	20	2012-04-12	-82.3805	17.8323	0.208935	1402.82	35.9231	27.2638	0.0970924	0.101814	20.6365	0.093364	0	0	0	0
GU1201	21	2012-04-12	-82.6492	17.45	0.379803	1391.11	36.1257	27.6404	0.040875	0.09948	20.6365	0.0537729	0	0	0	0
GU1201	22	2012-04-12	-82.8717	17.1005	0.59184	3206.31	35.9885	27.7744	0.026835	0.105892	20.6365	0.0191257	8	6	1	0
GU1201	23	2012-04-13	-83.1318	16.7008	0.873333	2918.37	36.1287	28.237	0.0237309	0.090074	21.6843	0.0490123	0	0	0	0
GU1201	24	2012-04-13	-83.3937	16.4703	0.0166088	882.939	36.0766	27.9662	0.0096165	0.10308	21.6843	0.0208156	1	0	0	1
GU1201	25	2012-04-13	-83.3907	16.7727	0.150266	1263.46	35.9557	27.8016	0.0278419	0.103301	21.6843	0.05608	0	0	0	0
GU1201	26	2012-04-13	-83.3981	17.064	0.230538	1264.54	N/A	N/A	N/A	N/A			1	0	0	1
GU1201	27	2012-04-13	-83.4007	17.3958	0.408866	1118.88	35.9207	27.5119	0.0623436	0.098711	21.6843	0.0408798	0	0	0	0
GU1201	28	2012-04-13	-83.5098	18.015	0.618924	2933.66	36.0436	27.9718	0.131213	0.094004	21.6843	0.121329	2	2	0	0
GU1201	29	2012-04-14	-83.5007	18.3592	0.79287	1108.03	36.1192	27.675	0.172709	0.089575	22.7004	0.151315	0	0	0	0
GU1201	30	2012-04-14	-83.5117	18.7075	0.936817	2849.72	35.9852	27.4115	0.238741	0.08867	22.7004	0.136415	6	5	0	1
GU1201	31	2012-04-14	-83.5035	19.0433	0.106863	1421.1	35.9335	27.3435	0.320983	0.0622115	22.7004	0.265613	7	6	0	1
GU1201	32	2012-04-14	-83.508	19.2555	0.20853	1364.72	35.9277	27.2994	0.367077	0.08233	22.7004	0.0796982	1	1	0	0
GU1201	33	2012-04-14	-84.0375	19.0592	0.377488	992.097	35.9527	27.3276	0.326826	0.0887718	22.7004	0.0948974	0	0	0	0
GU1201	34	2012-04-14	-84.252	18.7493	0.534306	3146.14	36.0791	27.5682	0.291145	0.105246	22.7004	0.0685788	3	2	0	1
GU1201	35	2012-04-14	-84.4398	18.4517	0.707812	1296.51	36.1195	27.688	0.271406	0.084452	22.7004	0.0951255	0	0	0	0
GU1201	36	2012-04-15	-84.6123	18.162	0.898715	1227.18	35.9914	27.3827	0.1473	0.086363	23.6885	0.2116	2	1	1	0
GU1201	37	2012-04-15	-84.6991	17.8375	0.0385894	3301.05	N/A	N/A	N/A	N/A			6	3	0	3
GU1201	38	2012-04-15	-84.8435	17.4505	0.189792	1378.37	N/A	N/A	N/A	N/A			2	0	1	1
GU1201	39	2012-04-15	-84.9986	16.9868	0.421756	2671.29	N/A	N/A	N/A	N/A			0	0	0	0
GU1201	40	2012-04-15	-85.1032	16.3737	0.684711	1140.71	35.8326	27.9123	-0.0398667	0.089807	23.6885	0.002972	0	0	0	0
GU1201	41	2012-04-16	-85.355	15.9433	0.830359	1208.37	N/A	N/A	N/A	N/A			0	0	0	0
GU1201	42	2012-04-16	-85.5318	16.3652	0.0453472	3588.17	35.9037	27.462	0.0089064	0.099333	24.6528	0.0358876	4	3	1	0
GU1201	43	2012-04-16	-86.0402	16.4202	0.276296	1377.78	35.8282	27.4887	0.0218872	0.120461	24.6528	0.0881879	0	0	0	0
GU1201	44	2012-04-16	-86.2837	16.1113	0.426725	2659.3	35.8561	27.4434	0.0002334	0.115371	24.6528	0.128317	0	0	0	0
GU1201	45	2012-04-16	-86.6988	16.2892	0.638519	1396.05	35.7667	27.9253	0.0391773	0.077637	24.6528	0.0973646	0	0	0	0
GU1201	46	2012-04-16	-86.5123	16.4088	0.747627	1340.43	35.854	27.7679	0.0411232	0.084939	24.6528	0.0264232	0	0	0	0
GU1201	47	2012-04-17	-86.2777	16.4617	0.914317	1235.03	35.9231	27.4466	0.0201351	0.136232	25.5974	0.0423283	0	0	0	0
GU1201	48	2012-04-17	-86.1968	16.9358	0.210289	1226.59	35.9298	27.4321	-0.0026378	0.070808	25.5974	0.0763107	0	0	0	0
GU1201	49	2012-04-17	-86.224	17.3565	0.348796	1259.22	N/A	N/A	N/A	N/A			0	0	0	0
GU1201	50	2012-04-17	-86.4113	17.7367	0.558183	1870.58	35.9839	27.6706	0.0766841	0.079232	25.5974	0.351501	0	0	0	0
GU1201	51	2012-04-17	-86.6772	17.3988	0.718102	1263.78	35.9776	27.6367	-0.0130462	0.078191	25.5974	0.0755227	0	0	0	0
GU1201	52	2012-04-18	-86.879	17.068	0.8575	1254.43	N/A	N/A	N/A	N/A			0	0	0	0
GU1201	53	2012-04-18	-87.1182	16.744	0.0849884	1749.16	35.7981	27.7188	0.0050628	0.0698945	26.5262	0.0012583	0	0	0	0
GU1201	54	2012-04-18	-87.4065	16.4218	0.242326	1243.68	35.5427	27.6071	0.0274709	0.088112	26.5262	0.0152356	7	7	0	0
GU1201	55	2012-04-18	-87.7522	16.0083	0.482477	3181.24	34.7768	28.4675	0.0321999	0.378554	26.5262	0.0060691	5	5	0	0
GU1201	56	2012-04-18	-88.1068	16.2737	0.768854	1202.08	35.2105	28.3368	0.0309864	0.122904	26.5262	0.0614131	0	0	0	0
GU1201	57	2012-04-19	-87.9223	16.4488	0.90809	3294.02	35.3246	28.1612	0.0557082	0.128516	27.4426	0.0037826	0	0	0	0
GU1201	58	2012-04-19	-87.7678	16.6853	0.099537	1394.76	35.5692	27.9862	0.0660973	0.094457	27.4426	0.0010248	0	0	0	0
GU1201	59	2012-04-19	-87.4452	16.7832	0.23162	1429.8	35.8783	27.7229	0.0653396	0.070651	27.4426	0.0056527	0	0	0	0
GU1201	60	2012-04-19	-87.7112	16.9845	0.377407	1185.42	35.885	27.6319	0.0595227	0.088519	27.4426	0.0064694	0	0	0	0
GU1201	61	2012-04-19	-87.9653	16.8652	0.519606	2906.66	35.3295	27.9738	0.0474221	0.11264	27.4426	0.0054785	2	2	0	0
GU1201	62	2012-04-19	-87.9133	17.1083	0.702222	1450.6	35.6286	27.8872	0.0406705	0.122128	27.4426	0.0017303	1	0	0	1
GU1201	63	2012-04-20	-87.6232	17.2405	0.830301	1206.06	35.9248	27.6007	0.0189506	0.142075	28.3494	0.0006762	0	0	0	0
GU1201	64	2012-04-20	-87.7458	17.6523	0.0443403	3204.56	35.7246	27.6391	0.0007614	0.0807	28.3494	0.0043951	0	0	0	0
GU1201	65	2012-04-20	-87.3912	17.7283	0.224722	1373.69	35.9117	27.3844	-0.0048374	0.0765855	28.3494	0.0225678	0	0	0	0
GU1201	66	2012-04-20	-87.0668	17.8765	0.4166	3255.05	N/A	N/A	N/A	N/A			0	0	0	0
GU1201	67	2012-04-20	-87.501	17.9653	0.633183	1440.72	35.9326	28.3491	0.0015053	0.085445	28.3494	0.0196903	0	0	0	0
GU1201	68	2012-04-21	-87.884	17.9168	0.786794	1016.98	35.7502	27.711	0.0104888	0.091366	29.2493	0.028976	0	0	0	0
GU1201	69	2012-04-21	-87.7967	18.0903	0.908206	3675.39	35.7968	27.6704	0.003455	0.085037	29.2493	0.0512363	0	0	0	0
GU1201	70	2012-04-24	-81.4645	24.3917	0.149618	1186.17	36.2053	25.1577	-0.306719	0.096611	2.39948	0.0991293	6	4	0	2
GU1201	71	2012-04-24	-81.4573	24.2258	0.245567	1393.1	36.082	25.0246	-0.250838	0.089218	2.39948	0.172609	1	0	1	0
GU1201	72	2012-04-24	-81.4038	24.0595	0.346238	1352.09	35.8924	26.4366	-0.164734	0.08181	2.39948	0.295903	0	0	0	0
GU1201	73	2012-04-24	-81.5985	24.062	0.471736	1105.34	35.9926	26.0569	-0.215762	0.081386	2.39948	0.23902	0	0	0	0
GU1201	74	2012-04-24	-81.6273	24.219	0.536586	1219.87	N/A	N/A	N/A	N/A			0	0	0	0
GU1201	75	2012-04-24	-81.6528	24.3002	0.594838	1376.38	36.2142	24.866	-0.306881	0.095381	2.39948	0.0660215	0	0	0	0
GU1201	76	2012-04-24	-81.6662	24.3667	0.660035	1257.33	36.2604	25.0439	-0.323276	0.112482	2.39948	0.051491	0	0	0	0
GU1201	77	2012-04-24	-81.8595	24.3593	0.744363	1233.47	36.2535	24.9855	-0.334036	0.110111	2.39948	0.0222841	0	0	0	0
GU1201	78	2012-04-24	-81.8638	24.2727	0.797627	1385.41	36.3609	24.543	-0.323864	0.099946	2.39948	0.0365623	0	0	0	0
GU1201	79	2012-04-25	-81.8768	24.1915	0.873935	1124.85	36.1984	24.714	-0.294998	0.099861	3.29533	0.0057799	0	0	0	0
GU1201	80	2012-04-30	-84.5	25.0083	0.268947	2115.95	36.2874	24.6205	-0.266808	0.099406	7.97121	0.0565388	0	0	0	0
GU1201	81	2012-04-30	-85.0145	24.9925	0.468079	1729.82	36.3049	24.6291	-0.299347	0.119808	7.97121	0.0426366	0	0	0	0
GU1201	82	2012-04-30	-85.5063	24.986	0.629375	1024.24	36.1163	26.6645	-0.062695	0.084689	7.97121	1.37081	0	0	0	0
GU1201	83	2012-04-30	-85.9988	25.0136	0.091412	23235.4	N/A	N/A	N/A	N/A			0	0	0	0
GU1201	84	2012-05-01	-85.4975	24.671	0.0600347	1915.03	36.1394	26.3933	-0.0772105	0.070297	8.98419	0.642022	0	0	0	0
GU1201	85	2012-05-01	-84.995	24.4945	0.304873	1434.75	36.2869	24.6356	-0.263207	0.085908	8.98419	0.0471264	0	0	0	0
GU1201	86	2012-05-01	-84.4857	24.5017	0.478264	1855.56	36.2104	25.7416	-0.271553	0.096569	8.98419	0.0190192	0	0	0	0
GU1201	87	2012-05-01	-83.9837	24.0007	0.719965	1535.89	35.9404	26.7422	-0.0545615	0.082202	8.98419	0.330935	0	0	0	0
GU1201	88	2012-05-02	-83.4855	23.9907	0.912975	1575.86	36.0243	26.7439	-0.0401683	0.074572	10.035	0.291049	2	0	0	0
GU1201	89	2012-05-02	-83.4907	24.498	0.156944	2004.26	36.1665	25.9648	-0.242759	0.094239	10.035	0.0026944	0	0	0	0
GU1201	90	2012-05-02	-83.9977	24.5047	0.370035	970.33	36.092	26.3654	-0.244268	0.091251	10.035	0.0097234	1	0	0	0
GU1201	91	2012-05-02	-83.992	24.9945	0.573275	1812.68	36.1728	25.201	-0.285228	0.087775	10.035	0.0597632	0	0	0	0
GU1201	92	2012-05-02	-83.9985	25.5038	0.768252	1136.78	36.2451	24.8341	-0.2724	0.08357	10.035	0.031261	0	0	0	0
GU1201	93	2012-05-03	-84.0055	25.9918	0.952569	1253.03	36.321	24.4397	-0.260313	0.082971	11.1249	0.0095366	0	0	0	0
GU1201	94	2012-05-03	-84.5	26.0027	0.119815	944.64	36.1878	26.1152	-0.220867	0.096596	11.1249	0.0208833	0	0	0	0
GU1201	95	2012-05-03	-84.9972	25.9948	0.289444	2153.7	36.0437	26.6949	-0.14517	0.059211	11.1249	0.234376	0	0	0	0
GU1201	96	2012-05-03	-84.9938	26.4983	0.557303	1008.7	35.2998	25.9589	-0.200861	0.095185	11.1249	0.199235	0	0	0	0
GU1201	97	2012-05-03	-84.9968	27.0032	0.750104	1803.98	36.1337	25.4222	-0.255056	0.094435	11.1249	0.0485428	0	0	0	0
GU1201	98	2012-05-04	-84.9963	27.4973	0.951262	1126.89	36.1966	25.4249	-0.264636	0.086987	12.2514	0.0846577	0	0	0	0
GU1201	99	2012-05-04	-84.9972	27.9958	0.143646	2141.71	36.1328	25.0562	-0.267089	0.09349	12.2514	0.0781411	0	0	0	0
GU1201	100	2012-05-04	-85.4953	28.6775	0.42765	2677.97	36.1783	24.9966	-0.291211	0.104929	12.2514	0.0328292	0	0	0	0
GU1201	101	2012-05-04	-86.0022	29.1872	0.719375	3440.26	36.2318	24.897	-0.284651	0.146029	12.2514	0.05991	0	0	0	0
GU1201	102	2012-05-05	-86.4942	29.5	0.963588	3494.8	35.9853	24.6376	-0.275029	0.181818	13.407	0.0241976	0	0	0	0
GU1201	103	2012-05-05	-86.4997	28.9917	0.166169	1494.89	36.2691	25.8304	-0.233599	0.156073	13.407	0.0099718	0	0	0	0
GU1201	104	2012-05-05	-86.0022	28.5052	0.376354	1037.24	36.3241	25.3665	-0.244966	0.094009	13.407	0.0263171	0	0	0	0
GU1201	105	2012-05-05	-85.9948	27.9942	0.560023	1557.61	36.2648	25.4362	-0.322961	0.103006	13.407	0.0200971	0	0	0	0
GU1201	106	2012-05-05	-86.005	27.506	0.73706	1269.7	36.2985	26.0062	-0.218616	0.09596	13.407	0.351577	0	0	0	0
GU1201	107	2012-05-06	-85.9962	26.9937	0.908669	1528.17	36.014	27.4938	0.062801	0.066463	14.5798	0.673311	0	0	0	0
GU1201	108	2012-05-06	-85.9968	26.495	0.0946181	1029.07	35.8207	27.0786	0.347477	0.054479	14.5798	0.267201	0	0	0	0
GU1201	109	2012-05-06	-86.0137	26.0017	0.25647	1908.92	35.5621	26.5461	0.468716	0.055124	14.5798	0.075035	0	0	0	0
GU1201	110	2012-05-06	-85.9942	25.4903	0.430162	869.825	35.9129	26.9187	0.50988	0.054199	14.5798	0.0837211	0	0	0	0
GU1201	111	2012-05-06	-86.0033	24.9853	0.595451	1907.06	35.8328	27.0033	0.394158	0.060236	14.5798	0.486934	0	0	0	0
GU1201	112	2012-05-07	-86.4503	25.498	0.835914	1168.49	35.9245	27.3487	0.599492	0.053854	15.7551	0.012543	8	0	2	5
GU1201	113	2012-05-07	-87.4912	26.0067	0.152951	1206.6	35.9783	27.8212	0.221761	0.057306	15.7551	1.04046	0	0	0	0
GU1201	114	2012-05-07	-87.9983	26	0.349317	1707.74	36.0446	27.8127	-0.109269	0.074432	15.7551	0.21801	0	0	0	0
GU1201	115	2012-05-07	-88.996	26.0155	0.73037	1642.97	36.4847	26.196	-0.313356	0.103424	15.7551	0.0839633	0	0	0	0
GU1201	116	2012-05-08	-89.4945	25.9917	0.915532	975.006	36.3938	26.1978	-0.253534	0.096475	16.9177	0.0972133	1	0	0	0
GU1201	117	2012-05-08	-89.008	26.5042	0.141655	1400.62	36.4085	26.3497	-0.36875	0.092543	16.9177	0.0437529	1	0	0	0
GU1201	118	2012-05-08	-88.9993	26.9947	0.322755	1756.97	36.4575	26.19	-0.346891	0.097748	16.9177	0.0242389	0	0	0	0
GU1201	119	2012-05-08	-88.498	27.0013	0.491759	1497.2	36.3572	26.5458	-0.350299	0.107136	16.9177	0.0273121	0	0	0	0
GU1201	120	2012-05-08	-87.9978	27.0013	0.649884	1542.98	36.3842	26.6972	-0.349771	0.106763	16.9177	0.0119882	0	0	0	0
GU1201	121	2012-05-09	-88.0007	26.5022	0.850081	3118.53	36.1288	26.3243	-0.217314	0.080802	18.0545	0.253908	0	0	0	0
GU1201	122	2012-05-09	-87.0012	26.2873	0.153495	1985.54	35.9135	27.6502	0.421263	0.057892	18.0545	0.817006	0	0	0	0
GU1201	123	2012-05-09	-86.9955	26.507	0.274248	1107.71	35.9282	27.9394	0.284217	0.056061	18.0545	1.43785	0	0	0	0
GU1201	124	2012-05-09	-87.0002	27.0002	0.440532	3803.15	36.2022	27.7689	-0.147647	0.063115	18.0545	0.654374	2	1	0	0
GU1201	125	2012-05-09	-86.9958	27.4965	0.66875	1057.72	36.1521	27.8762	-0.285196	0.095259	18.0545	0.0117101	1	0	1	0
GU1201	126	2012-05-10	-87.0003	28.0148	0.844294	3761.01	36.2048	26.2282	-0.350808	0.112856	19.1566	0.0973531	0	0	0	0
GU1201	127	2012-05-10	-87.0108	28.4972	0.0838889	1064.44	35.5663	25.6497	-0.385069	0.101421	19.1566	0.0041342	0	0	0	0
GU1201	128	2012-05-10	-86.9918	29.0082	0.270961	3810.16	36.2041	25.9858	-0.322922	0.103763	19.1566	0.0113804	0	0	0	0
GU1201	129	2012-05-10	-86.9983	29.9813	0.570637	1062.93	N/A	N/A	N/A	N/A			0	0	0	0
GU1201	130	2012-05-16	-88.8727	27.5002	0.430509	3086.72	35.6364	25.7193	-0.232026	0.095111	25.0494	0.217016	0	0	0	0
GU1201	131	2012-05-16	-88.7017	27.4957	0.546678	1477.48	36.0465	25.5767	-0.214618	0.099761	25.0494	0.238731	0	0	0	0
GU1201	132	2012-05-16	-88.5128	27.501	0.632778	2795.64	36.0611	25.5737	-0.199766	0.104572	25.0494	0.157592	0	0	0	0
GU1201	133	2012-05-16	-88.3177	27.5015	0.763079	1046.6	36.0429	25.6476	-0.197005	0.107373	25.0494	0.102119	0	0	0	0
GU1201	134	2012-05-17	-88.1287	27.5028	0.831088	2892.4	35.5544	25.8286	-0.20041	0.109665	25.9555	0.0600893	0	0	0	0
GU1201	135	2012-05-17	-88.2563	27.0065	0.0413542	1443.73	36.2349	26.4015	-0.269938	0.112906	25.9555	0.17533	0	0	0	0
GU1201	136	2012-05-17	-88.4993	26.9988	0.123958	1306.89	36.3228	26.4896	-0.253985	0.107136	25.9555	0.16265	0	0	0	0
GU1201	137	2012-05-17	-88.743	26.9955	0.212546	1391.59	36.395	26.5335	-0.27338	0.105034	25.9555	0.131612	0	0	0	0
GU1201	138	2012-05-17	-89.9948	25.9987	0.613507	1678.29	36.3993	26.5317	-0.212958	0.08795	25.9555	0.0965619	0	0	0	0
GU1201	139	2012-05-18	-90.0003	26.4985	0.798993	1168.81	36.0415	26.5264	-0.146126	0.102528	26.8539	0.0271466	0	0	0	0
GU1201	140	2012-05-18	-89.9897	27	0.982743	1598.29	36.3415	26.1634	-0.175306	0.08891	26.8539	0.0213775	0	0	0	0
GU1201	141	2012-05-18	-90.49	27.0075	0.158009	3457.78	36.2301	25.8826	-0.233824	0.095586	26.8539	0.0651298	0	0	0	0
GU1201	142	2012-05-18	-90.5047	27.2433	0.327188	2670.45	36.3261	26.0609	-0.289209	0.096396	26.8539	0.0605153	0	0	0	0
GU1201	143	2012-05-18	-90.6967	27.2408	0.468032	918.035	36.3636	25.9757	-0.33061	0.093763	26.8539	0.0517598	0	0	0	0
GU1201	144	2012-05-18	-90.693	27.4982	0.566412	1390.95	36.1354	26.2973	-0.328676	0.099103	26.8539	0.0336015	0	0	0	0
GU1201	145	2012-05-18	-91.0072	27.4992	0.662512	1149.79	36.2527	26.4233	-0.317497	0.094959	26.8539	0.0298463	0	0	0	0
GU1201	146	2012-05-19	-91.0008	26.9923	0.829954	1534.5	36.2541	26.3058	-0.245599	0.092599	27.7484	0.0495587	0	0	0	0
GU1201	147	2012-05-19	-90.9868	26.5043	0.0220255	1097.65	36.1062	26.3699	-0.180417	0.117572	27.7484	0.0173512	0	0	0	0
GU1201	148	2012-05-19	-90.9903	25.9968	0.199595	2009.07	35.8727	26.3148	-0.176362	0.114361	27.7484	0.0128469	0	0	0	0
GU1201	149	2012-05-19	-91.496	26.0008	0.394688	1032.19	36.6007	26.5273	-0.232074	0.109165	27.7484	0.0654675	0	0	0	0
GU1201	150	2012-05-19	-91.9863	25.999	0.572836	3001.14	35.793	26.762	-0.274491	0.135053	27.7484	0.107772	0	0	0	0
GU1201	151	2012-05-20	-92.0022	26.502	0.813877	3344.2	36.5534	26.9917	-0.401575	0.130362	28.642	0.10512	0	0	0	0
GU1201	152	2012-05-20	-92.0025	27.0065	0.044537	1693.7	35.7957	26.256	-0.300882	0.114697	28.642	0.112807	0	0	0	0
GU1201	153	2012-05-20	-92.5015	27.002	0.228866	1353.27	36.3674	26.4438	-0.34114	0.123103	28.642	0.0745886	0	0	0	0
GU1201	154	2012-05-20	-92.9867	27.007	0.389178	1981.77	35.8265	26.1231	-0.29087	0.119989	28.642	0.0604068	0	0	0	0
GU1201	155	2012-05-20	-92.9978	26.4953	0.538895	701.6	N/A	N/A	N/A	N/A			0	0	0	0
GU1201	156	2012-05-20	-92.9882	26.2863	0.692326	1553.65	35.9873	26.3024	-0.435631	0.126942	28.642	0.0622304	0	0	0	0
GU1201	157	2012-05-21	-93.5102	26.0195	0.882697	1158.87	35.393	26.7372	-0.426995	0.121452	0.0067957	0.0149471	0	0	0	0
GU1201	158	2012-05-21	-93.992	26.0182	0.0415278	1786.58	35.4531	26.2172	-0.286147	0.131949	0.0067957	0.136278	0	0	0	0
GU1201	159	2012-05-21	-93.9967	26.4972	0.22941	1550.68	36.2297	25.9689	-0.290954	0.148043	0.0067957	0.112726	0	0	0	0
GU1201	160	2012-05-21	-93.9847	27.0008	0.413171	3517	36.0297	25.9569	-0.224902	0.118779	0.0067957	0.159508	0	0	0	0
GU1201	161	2012-05-21	-94.4973	26.9992	0.63228	2936.65	36.0966	26.3898	-0.191668	0.106169	0.0067957	0.0600746	0	0	0	0
GU1201	162	2012-05-21	-94.4992	27.0812	0.742905	1347.57	36.1048	26.0572	-0.180086	0.099984	0.0067957	0.0496233	0	0	0	0
GU1201	163	2012-05-22	-94.4128	26.9992	0.797789	1285.17	36.0721	26.3779	-0.154165	0.106887	0.906221	0.0596398	0	0	0	0
GU1201	164	2012-05-22	-94.5062	26.9072	0.856875	1195.47	36.0486	26.4158	-0.166357	0.114093	0.906221	0.0440169	0	0	0	0
GU1201	165	2012-05-22	-94.6075	27.0018	0.915683	3154.63	36.0176	26.285	-0.158596	0.110018	0.906221	0.0460954	0	0	0	0
GU1201	166	2012-05-22	-95.006	26.9887	0.0996181	1739.77	35.9007	26.2073	-0.183851	0.156576	0.906221	0.10738	0	0	0	0
GU1201	167	2012-05-22	-95.0067	26.4968	0.284803	1709.93	33.5688	26.764	-0.238443	0.161107	0.906221	0.0191444	0	0	0	0
GU1201	168	2012-05-22	-95.0118	26.0207	0.477512	1628.99	36.6045	27.0462	-0.138593	0.10731	0.906221	0.0665508	0	0	0	0
GU1201	169	2012-05-22	-95.49	26.0183	0.644653	2983.44	36.5869	27.254	-0.208043	0.085819	0.906221	0.0604102	0	0	0	0
GU1201	170	2012-05-23	-95.9978	26.027	0.883808	1596.36	36.5665	27.2888	-0.222511	0.08326	1.81198	0.03902	0	0	0	0
GU1201	171	2012-05-23	-96.0076	26.5013	0.0311458	1196.82	N/A	N/A	N/A	N/A			0	0	0	0
GU1201	172	2012-05-23	-95.999	26.9967	0.252894	4003.98	36.6308	27.018	-0.20143	0.13944	1.81198	0.0032731	0	0	0	0
GU1201	173	2012-05-23	-95.9955	27.55	0.513542	1470.92	32.0802	26.6514	-0.174231	0.428478	1.81198	0.0276762	0	0	0	0
GU1201	174	2012-05-23	-95.9921	27.9945	0.671751	804.418	N/A	N/A	N/A	N/A			0	0	0	0
GU1201	175	2012-05-24	-95.4953	27.999	0.841308	889.658	N/A	N/A	N/A	N/A			0	0	0	0
GU1201	176	2012-05-24	-95.011	28.0061	0.0470833	1185.81	N/A	N/A	N/A	N/A			0	0	0	0
GU1201	177	2012-05-24	-94.4946	28.0093	0.266759	435.934	N/A	N/A	N/A	N/A			0	0	0	0
GU1201	178	2012-05-24	-94	28	0.457601	834.126	N/A	N/A	N/A	N/A			0	0	0	0
GU1201	179	2012-05-24	-93.4873	27.9973	0.648848	1135.12	N/A	N/A	N/A	N/A			0	0	0	0
GU1201	180	2012-05-25	-91.9955	28.0027	0.236597	1131.35	35.897	26.204	-0.247635	0.0997	3.65266	0.005832	0	0	0	0
GU1201	181	2012-05-25	-90.9987	27.997	0.537361	891.162	36.2542	26.4377	-0.271468	0.101177	3.65266	0.0158066	0	0	0	0
GU1201	182	2012-05-26	-89.845	27.6717	0.843808	1083.9	36.0413	26.5571	-0.196084	0.096275	4.59358	0.0137484	0	0	0	0
GU1201	183	2012-05-26	-89.5133	27.5098	0.978252	1253.79	35.431	26.79	-0.195696	0.112798	4.59358	0.0029132	0	0	0	0
GU1201	184	2012-05-26	-88.9927	27.155	0.194201	3032.99	36.0744	26.8159	-0.228212	0.103784	4.59358	0.0779413	0	0	0	0
GU1201	185	2012-05-26	-88.7583	27.171	0.358646	2935.57	35.665	26.7335	-0.231233	0.109272	4.59358	0.0971477	0	0	0	0
GU1201	186	2012-05-26	-88.504	27.1663	0.496447	914.542	36.2169	27.5587	-0.238277	0.097411	4.59358	0.0864447	0	0	0	0
GU1201	187	2012-05-26	-88.254	27.1702	0.575671	1141.67	36.3015	27.7472	-0.242083	0.100033	4.59358	0.0531052	0	0	0	0
GU1201	188	2012-05-26	-88.4922	26.9992	0.696562	1370.25	36.346	27.9004	-0.262316	0.107136	4.59358	0.0749035	0	0	0	0
GU1201	189	2012-05-26	-88.49	27.081	0.751979	1315.65	36.2766	27.8198	-0.251722	0.098867	4.59358	0.0897816	0	0	0	0
GU1201	190	2012-05-27	-88.5887	27.1608	0.817639	1458.61	35.557	26.6682	-0.229706	0.101125	5.55303	0.0656927	0	0	0	0
GU1201	191	2012-05-27	-88.5038	27.2505	0.889016	1154.57	35.4647	27.1177	-0.221539	0.102494	5.55303	0.0486932	0	0	0	0
GU1201	192	2012-05-27	-88.408	27.1708	0.954873	1071.75	36.2191	27.6223	-0.228589	0.10104	5.55303	0.040432	2	0	0	0
GU1201	193	2012-05-27	-88.4322	27.414	0.0594907	967.912	36.0221	26.8513	-0.206229	0.109699	5.55303	0.0552148	0	0	0	0
GU1201	194	2012-05-27	-88.5988	27.578	0.154294	1444.16	35.8095	26.7623	-0.16534	0.092495	5.55303	0.0377663	0	0	0	0
GU1201	195	2012-05-27	-88.6617	27.7497	0.250301	1422.44	36.1036	26.8224	-0.136914	0.088624	5.55303	0.0151194	0	0	0	0
GU1201	196	2012-05-27	-88.7522	27.9083	0.341053	1436.15	36.3331	26.6399	-0.123829	0.07555	5.55303	0.0009702	0	0	0	0
GU1201	197	2012-05-27	-88.2498	27.9938	0.496076	753.68	35.9687	26.9282	-0.144861	0.105635	5.55303	0.0278239	0	0	0	0
GU1201	198	2012-05-27	-88.0098	27.9912	0.584965	736.589	35.1924	26.7963	-0.167147	0.145748	5.55303	0.0757811	0	0	0	0
GU1201	199	2012-05-27	-87.6555	27.9957	0.705532	772.115	34.7279	27.3747	-0.20061	0.146434	5.55303	0.0950746	0	0	0	0
GU1201	200	2012-05-27	-87.42	28.0097	0.785984	1112.22	36.3345	28.2349	-0.228033	0.107557	5.55303	0.0999078	0	0	0	0
GU1201	201	2012-05-28	-87.169	28.0028	0.874444	720.626	36.2556	27.7937	-0.262796	0.104017	6.53512	0.0673862	0	0	0	0
GU1201	202	2012-05-28	-87.005	28.1713	0.968843	2799.16	36.3591	27.8114	-0.263574	0.108775	6.53512	0.025442	0	0	0	0
GU1201	203	2012-05-28	-86.75	28.256	0.111852	916.638	36.2626	27.7586	-0.26335	0.099293	6.53512	0.0042332	0	0	0	0
GU1201	204	2012-05-28	-86.5902	28.4282	0.196597	1282.16	36.3469	27.6346	-0.266922	0.096123	6.53512	0.0074432	1	0	0	0
GU1201	205	2012-05-28	-86.8283	28.7403	0.330255	1111.14	35.7731	27.1064	-0.282836	0.105848	6.53512	0.0088078	0	0	0	0
GU1201	206	2012-05-28	-86.9953	28.7528	0.409051	1194.88	35.6182	26.6541	-0.264541	0.107614	6.53512	0.0127811	0	0	0	0
GU1201	207	2012-05-28	-87.2477	28.6658	0.504919	885.573	36.2456	27.8651	-0.257519	0.104825	6.53512	0.0228192	0	0	0	0
GU1201	208	2012-05-28	-87.5767	28.912	0.632593	2593.78	35.9839	27.2598	-0.21465	0.104219	6.53512	0.0719953	0	0	0	0
GU1101	1	2011-03-31	-78.2623	18.8942	0.559653	3599.14	35.6951	27.2154	0.301109	0.093793	26.3046	0.0445042	1	0	1	0
GU1101	2	2011-03-31	-77.9978	18.8903	0.654838	1409.65	N/A	N/A	N/A	N/A			0	0	0	0
GU1101	3	2011-03-31	-77.6648	18.8694	0.766817	1584.49	N/A	N/A	N/A	N/A			0	0	0	0
GU1101	4	2011-04-01	-75.9543	18.7752	0.334479	1560.89	N/A	N/A	N/A	N/A			0	0	0	0
GU1101	5	2011-04-01	-75.5101	18.7493	0.497037	1485.54	N/A	N/A	N/A	N/A			0	0	0	0
GU1101	6	2011-04-01	-74.95	18.7634	0.689688	1257.66	35.7754	27.725	0.273068	0.069981	27.1995	0.0291132	0	0	0	0
GU1101	7	2011-04-02	-74.5518	18.7941	0.853611	1066.91	35.5869	27.3979	0.285217	0.090814	28.0914	0.0015859	0	0	0	0
GU1101	8	2011-04-02	-74.1762	19.0413	0.997963	1275.23	35.5443	27.3838	0.252335	0.078508	28.0914	0.0079406	0	0	0	0
GU1101	9	2011-04-02	-73.8277	19.0535	0.135521	1691.82	35.675	27.3972	0.227816	0.077894	28.0914	0.0296303	1	0	0	1
GU1101	10	2011-04-02	-73.5122	19.2115	0.284606	1382.78	35.6659	27.1948	0.249143	0.082031	28.0914	0.057781	4	2	1	0
GU1101	11	2011-04-02	-73.5215	19.6841	0.476076	1156.78	N/A	N/A	N/A	N/A			0	0	0	0
GU1101	12	2011-04-02	-73.6971	19.8785	0.594664	1389.39	35.649	27.7028	0.260818	0.086019	28.0914	0.0345818	0	0	0	0
GU1101	13	2011-04-02	-73.9222	19.5735	0.745069	1436.2	N/A	N/A	N/A	N/A			0	0	0	0
GU1101	14	2011-04-03	-74.0052	19.4328	0.830104	788.669	35.6317	27.2776	0.281464	0.079824	28.9832	0.0455929	4	0	0	3
GU1101	15	2011-04-03	-74.078	19.2482	0.934225	691.12	N/A	N/A	N/A	N/A			1	0	1	0
GU1101	16	2011-04-03	-74.5553	19.171	0.100509	1376.22	35.7413	27.4647	0.314704	0.081144	28.9832	0.0004368	0	0	0	0
GU1101	17	2011-04-03	-74.791	18.9475	0.227986	1372.14	N/A	N/A	N/A	N/A			0	0	0	0
GU1101	18	2011-04-03	-74.9028	18.5355	0.384167	1200.58	35.5792	27.0132	0.325342	0.07561	28.9832	0.0183932	0	0	0	0
GU1101	19	2011-04-03	-74.99	18.1151	0.553819	1401.53	35.7921	26.9726	0.287097	0.070174	28.9832	0.101667	0	0	0	0
GU1101	20	2011-04-03	-75.4387	17.7941	0.756632	1201.17	35.5892	27.1751	0.254958	0.065207	28.9832	0.0293267	0	0	0	0
GU1101	21	2011-04-04	-75.9539	17.6379	0.952431	805.706	N/A	N/A	N/A	N/A			1	0	0	1
GU1101	22	2011-04-04	-75.9593	17.6355	0.171921	1485.7	N/A	N/A	N/A	N/A			3	0	2	1
GU1101	23	2011-04-04	-75.9125	18.6267	0.3011	1408.31	35.7385	26.8034	0.276484	0.077489	0.346846	0.0351823	0	0	0	0
GU1101	24	2011-04-04	-76.3821	19.0771	0.510451	1264.59	35.8066	26.9887	0.308514	0.073456	0.346846	0.0222633	0	0	0	0
GU1101	25	2011-04-04	-76.5388	18.9526	0.60735	1255.29	N/A	N/A	N/A	N/A			0	0	0	0
GU1101	26	2011-04-04	-76.5792	18.7069	0.702118	1273.35	35.9547	26.947	0.324987	0.071997	0.346846	0.0564173	0	0	0	0
GU1101	27	2011-04-05	-76.8738	18.5202	0.837274	922.174	N/A	N/A	N/A	N/A			2	0	0	2
GU1101	28	2011-04-05	-76.982	18.4347	0.901661	1076.48	N/A	N/A	N/A	N/A			1	1	0	0
GU1101	29	2011-04-05	-77.4083	18.5357	0.0558449	1376.06	35.6824	26.9846	0.305295	0.095579	1.24571	0.0047948	0	0	0	0
GU1101	30	2011-04-05	-77.415	18.7537	0.16202	1535.68	N/A	N/A	N/A	N/A			1	0	0	1
GU1101	31	2011-04-05	-77.4922	18.8997	0.230556	1508.11	35.747	27.0262	0.313273	0.079555	1.24571	0.0325179	1	0	1	0
GU1101	32	2011-04-05	-77.5963	19.038	0.31684	1410.4	35.7575	26.936	0.308165	0.0816285	1.24571	0.0367525	0	0	0	0
GU1101	33	2011-04-05	-77.7284	18.9693	0.40235	1349.51	N/A	N/A	N/A	N/A			0	0	0	0
GU1101	34	2011-04-05	-77.8305	18.8508	0.473275	3127.41	35.6684	27.4469	0.315763	0.089552	1.24571	0.0261033	2	0	1	1
GU1101	35	2011-04-05	-78.0036	18.8322	0.610446	1393.31	N/A	N/A	N/A	N/A			0	0	0	0
GU1101	36	2011-04-05	-78.0749	18.6777	0.688391	1399.17	35.6831	27.41	0.317267	0.0917685	1.24571	0.0412704	1	1	0	0
GU1101	37	2011-04-06	-78.1668	18.541	0.892766	1376.33	35.7299	27.2597	0.338784	0.103219	2.15157	0.0039068	2	0	0	2
GU1101	38	2011-04-06	-78.5613	18.5685	0.0967708	3450.82	35.7274	27.2527	0.273859	0.0918332	2.15157	0.018902	5	4	0	1
GU1101	39	2011-04-06	-78.7393	18.2107	0.234184	1519.94	N/A	N/A	N/A	N/A			0	0	0	0
GU1101	40	2011-04-06	-78.8753	17.8983	0.350984	1440.88	35.7088	27.3156	0.364245	0.090428	2.15157	0.0470856	0	0	0	0
GU1101	41	2011-04-06	-79.3954	18.036	0.543291	2170.64	N/A	N/A	N/A	N/A			1	1	0	0
GU1101	42	2011-04-06	-79.8196	18.1357	0.718345	1448.62	35.6499	27.6312	0.412192	0.0910295	2.15157	0.0042233	0	0	0	0
GU1101	43	2011-04-07	-80.1382	18.2218	0.871076	1002.63	35.606	27.2256	0.417779	0.095001	3.06699	0.0045382	0	0	0	0
GU1101	44	2011-04-07	-79.9097	18.7547	0.106968	3087.37	35.6561	27.2398	0.295664	0.071029	3.06699	0.0724251	0	0	0	0
GU1101	45	2011-04-07	-79.7688	19.1175	0.235208	1482.48	35.8265	27.2627	0.216885	0.072737	3.06699	0.0041411	0	0	0	0
GU1101	46	2011-04-07	-79.6558	19.4218	0.365069	1479.36	35.7296	27.2507	0.187859	0.060625	3.06699	0.0003116	0	0	0	0
GU1101	47	2011-04-07	-79.5305	19.6067	0.480081	1450.82	35.8124	27.4259	0.182239	0.072981	3.06699	0.0078163	0	0	0	0
GU1101	48	2011-04-07	-79.4732	19.8087	0.66912	5257.8	35.7686	27.4979	0.19482	0.078884	3.06699	0.0204422	0	0	0	0
GU1101	49	2011-04-08	-80.0117	20.4026	0.899468	999.192	35.8677	27.2835	0.210862	0.064616	3.99495	0.104111	1	0	0	1
GU1101	50	2011-04-08	-80.232	19.882	0.156354	3466.22	35.8817	27.1816	0.231953	0.068485	3.99495	0.0248457	0	0	0	0
GU1101	51	2011-04-08	-80.3865	19.5985	0.285787	1434.1	35.8479	27.1609	0.226797	0.068185	3.99495	0.0255455	0	0	0	0
GU1101	52	2011-04-08	-80.5425	19.2872	0.416829	2875.09	35.8796	27.2062	0.230701	0.0701983	3.99495	0.0147976	1	0	0	1
GU1101	53	2011-04-08	-81.2147	18.8413	0.735029	1544.55	N/A	N/A	N/A	N/A			0	0	0	0
GU1101	54	2011-04-09	-81.4742	19.1307	0.967928	5026.35	35.8287	27.2727	0.216211	0.063322	4.93888	0.0239604	0	0	0	0
GU1101	55	2011-04-15	-83.3646	16.457	0.374745	977.156	35.8527	27.8818	-0.0827702	0.106087	11.1531	0.0120151	0	0	0	0
GU1101	56	2011-04-15	-83.964	16.3167	0.623449	3094.21	35.8319	28.1009	-0.0910411	0.105697	11.1531	0.0045512	10	7	0	0
GU1101	57	2011-04-16	-84.3357	16.7027	0.811424	1009.78	35.8087	27.629	-0.0594742	0.106733	12.2956	0.017247	2	0	0	1
GU1101	58	2011-04-16	-84.4438	16.7362	0.893137	1160.21	35.8118	27.2265	-0.0506437	0.10682	12.2956	0.0171458	0	0	0	0
GU1101	59	2011-04-16	-84.5748	16.7752	0.0661343	5068.82	35.8064	27.1722	-0.0407474	0.0962705	12.2956	0.017792	1	0	0	1
GU1101	60	2011-04-16	-84.4886	16.975	0.161933	1405.14	35.805	27.16	-0.0200016	0.0921645	12.2956	0.0699115	2	0	0	2
GU1101	61	2011-04-16	-84.42	17.0507	0.22809	1397.56	35.8111	27.169	-0.0011534	0.091763	12.2956	0.118711	0	0	0	0
GU1101	62	2011-04-16	-84.3709	17.118	0.291123	1143.45	35.8	27.2123	0.0172362	0.099162	12.2956	0.159067	0	0	0	0
GU1101	63	2011-04-16	-84.1946	17.3468	0.414711	1183.86	35.7876	27.6004	0.064334	0.093883	12.2956	0.0488624	0	0	0	0
GU1101	64	2011-04-16	-83.974	17.5931	0.592297	1292.11	N/A	N/A	N/A	N/A			0	0	0	0
GU1101	65	2011-04-17	-84.121	18.0845	0.79831	2851.75	35.7806	27.6635	0.138131	0.088899	13.4562	0.0574088	22	16	1	2
GU1101	66	2011-04-17	-84.5943	17.6707	0.0366667	3031.98	35.7774	27.6315	0.104901	0.120529	13.4562	0.0371992	0	0	0	0
GU1101	67	2011-04-17	-84.9407	17.2784	0.251713	3089.31	35.8325	27.2208	0.0159799	0.07399	13.4562	0.0562245	1	0	0	1
GU1101	68	2011-04-17	-85.2278	16.9395	0.471481	2902.11	35.8083	27.2292	-0.0167954	0.086104	13.4562	0.0093797	1	0	0	1
GU1101	69	2011-04-17	-85.5442	16.5705	0.644942	1416.96	35.8981	27.3261	-0.0314375	0.102086	13.4562	0.0160808	0	0	0	0
GU1101	70	2011-04-18	-85.864	16.3518	0.789884	671.073	35.9094	27.1707	-0.0684077	0.149265	14.6219	0.215909	0	0	0	0
GU1101	71	2011-04-18	-86.7474	16.1752	0.137245	4718.28	35.8889	27.1681	-0.0701608	0.118125	14.6219	0.131074	3	1	1	0
GU1101	72	2011-04-18	-87.2609	16.461	0.330139	1073.31	35.6622	27.3568	-0.0540024	0.102449	14.6219	0.12455	0	0	0	0
GU1101	73	2011-04-18	-87.8715	16.2968	0.543623	1411.58	35.0446	28.2139	-0.0856833	0.13606	14.6219	0.0146406	0	0	0	0
GU1101	74	2011-04-18	-87.9233	16.4938	0.649537	2421.74	35.7326	27.8756	-0.0796542	0.10708	14.6219	0.0196699	0	0	0	0
GU1101	75	2011-04-19	-87.537	17.101	0.930359	927.172	35.6911	27.4124	-0.020438	0.0901295	15.7782	0.0744255	0	0	0	0
GU1101	76	2011-04-19	-87.0613	16.8301	0.187002	1213.75	35.8414	27.1138	-0.0042302	0.0949365	15.7782	0.047113	1	0	0	0
GU1101	77	2011-04-19	-86.4112	17.2533	0.511991	1123.35	35.8639	27.4491	-0.0227826	0.0859545	15.7782	0.0099552	0	0	0	0
GU1101	78	2011-04-20	-85.8917	17.9578	0.814988	981.187	35.8259	27.3912	0.0289104	0.09532	16.9118	0.100149	0	0	0	0
GU1101	79	2011-04-20	-86.8522	17.9289	0.094537	1297.97	35.8257	27.4108	0.0543297	0.092937	16.9118	0.0088399	7	0	0	7
GU1101	80	2011-04-20	-87.2025	17.9692	0.224618	1028.86	35.8132	27.2176	0.0527798	0.090964	16.9118	0.0451238	0	0	0	0
GU1101	81	2011-04-20	-87.4576	17.9876	0.332789	1195.79	35.8487	27.1702	0.0165992	0.087313	16.9118	0.192089	0	0	0	0
GU1101	82	2011-04-20	-87.679	17.9817	0.432824	1082.98	35.8171	27.3798	-0.0373586	0.089371	16.9118	0.318366	0	0	0	0
GU1101	83	2011-04-20	-87.869	17.9797	0.545903	2572.87	35.7961	27.4106	-0.0726892	0.099008	16.9118	0.128036	0	0	0	0
GU1101	84	2011-04-20	-87.4933	18.1995	0.720023	1443.62	35.867	27.2403	-0.00265	0.090525	16.9118	0.300941	1	0	0	0
GU1101	85	2011-04-21	-87.7825	18.2773	0.838032	1115.28	35.7672	27.344	-0.132467	0.108361	18.0124	0.0604429	5	1	0	2
GU1101	86	2011-04-21	-87.54	18.409	0.0360417	4640.2	35.8551	27.1787	-0.0867108	0.091128	18.0124	0.344203	1	1	0	0
GU1101	87	2011-04-21	-87.6321	18.543	0.112789	1349.62	35.7323	27.2865	-0.131594	0.0978945	18.0124	0.248035	1	0	0	0
GU1101	88	2011-04-21	-87.5026	18.6317	0.211667	1453.78	35.83	27.1763	-0.0981171	0.094063	18.0124	0.394416	0	0	0	0
GU1101	89	2011-04-21	-87.5565	18.7947	0.283576	1062.18	35.7327	27.2225	-0.138663	0.095696	18.0124	0.284605	0	0	0	0
GU1101	90	2011-04-21	-87.5852	18.9266	0.366128	1124.74	N/A	N/A	N/A	N/A			0	0	0	0
GU1101	91	2011-04-21	-87.3317	18.8477	0.483681	1124.37	35.8671	27.3576	-0.0767667	0.114208	18.0124	0.130769	0	0	0	0
GU1101	92	2011-04-21	-87.0746	18.8465	N/A	N/A	N/A	N/A	N/A	N/A			0	0	0	0
GU1101	93	2011-04-21	-86.8527	18.8438	0.70191	1306.14	35.8465	27.5521	0.028483	0.097143	18.0124	0.10514	0	0	0	0
GU1101	94	2011-04-22	-87.3918	19.2267	0.905185	1065.51	35.7696	27.2809	-0.0998903	0.087662	19.0743	0.249254	2	0	1	1
GU1101	95	2011-04-22	-87.1688	19.3031	0.0850116	4740.41	35.8393	27.3686	-0.0275706	0.095854	19.0743	0.385046	2	0	0	2
GU1101	96	2011-04-22	-86.9319	19.3849	0.190116	1395.57	35.787	27.4345	0.0602129	0.100695	19.0743	0.295019	0	0	0	0
GU1101	97	2011-04-22	-86.6833	19.4661	0.30059	1082.5	35.8372	27.4719	0.122333	0.091662	19.0743	0.194204	1	0	0	1
GU1101	98	2011-04-22	-86.4047	19.5472	0.430324	1064.65	35.7807	27.4884	0.175921	0.0907705	19.0743	0.153591	0	0	0	0
GU1101	99	2011-04-22	-86.0862	19.6558	0.605058	3305.75	35.8233	27.676	0.236954	0.083748	19.0743	0.195448	2	0	0	2
GU1101	100	2011-04-23	-85.7472	19.8208	0.766574	1295.71	35.8928	27.638	0.283488	0.0849065	20.0964	0.145474	0	0	0	0
GU1101	101	2011-04-23	-85.5855	19.8868	N/A	N/A	N/A	N/A	N/A	N/A			0	0	0	0
GU1101	102	2011-04-23	-86.1523	20.0736	0.0282639	1359.4	35.7883	27.4184	0.188706	0.08021	20.0964	0.179366	1	0	0	1
GU1101	103	2011-04-23	-86.4787	20.1027	0.151944	1363.8	35.869	27.5374	0.092004	0.081692	20.0964	0.227697	1	0	0	1
GU1101	104	2011-04-23	-86.9233	20.1125	0.318264	989.948	35.8035	27.1873	-0.0510265	0.097233	20.0964	0.335759	1	0	0	0
GU1101	105	2011-04-23	-87.3852	20.1645	0.48919	1332.15	35.8196	27.444	-0.174985	0.143449	20.0964	0.0028533	0	0	0	0
GU1101	106	2011-04-23	-87.1357	20.2112	0.604456	1254.38	35.8006	27.346	-0.143065	0.09634	20.0964	0.225485	0	0	0	0
GU1101	107	2011-04-24	-86.6173	20.4428	0.817662	789.153	35.8223	27.4294	-0.0183857	0.093334	21.0812	0.707068	0	0	0	0
GU1101	108	2011-04-24	-86.3899	20.7907	0.961215	1327.79	35.8646	27.5518	-0.0031896	0.0877105	21.0812	0.854343	0	0	0	0
GU1101	109	2011-04-24	-86.1676	21.0749	0.0848148	1305.87	35.8397	27.4129	0.0629127	0.07021	21.0812	0.82395	0	0	0	0
GU1101	110	2011-04-24	-86.1567	21.2721	0.181192	1265.18	35.8397	27.3659	0.031421	0.090568	21.0812	0.963189	0	0	0	0
GU1101	111	2011-04-24	-86.3091	21.2613	0.270995	1404.65	35.9325	27.0608	-0.0960598	0.10355	21.0812	1.40618	0	0	0	0
GU1101	112	2011-04-24	-86.4024	21.2701	0.402106	870.954	35.8684	27.348	-0.178734	0.101688	21.0812	1.51819	0	0	0	0
GU1101	113	2011-04-24	-86.5511	21.217	0.528368	1828.06	N/A	N/A	N/A	N/A			0	0	0	0
GU1101	114	2011-04-25	-86.7073	20.9245	0.757546	1557.61	35.8109	27.3067	-0.296543	0.099689	22.034	0.483914	0	0	0	0
GU1101	115	2011-04-25	-86.602	20.852	0.836273	861.71	35.856	27.2074	-0.208981	0.109338	22.034	0.586935	0	0	0	0
GU1101	116	2011-04-25	-86.4943	20.7958	0.912616	1322.1	35.8016	27.3882	-0.123312	0.0905855	22.034	0.917913	0	0	0	0
GU1101	117	2011-04-25	-86.6034	20.6481	0.0325926	1424.59	35.8311	27.3843	-0.142487	0.092258	22.034	0.612897	0	0	0	0
GU1101	118	2011-04-25	-86.8636	20.7101	0.147072	1556.05	35.8489	27.3406	-0.234393	0.106266	22.034	0.467631	0	0	0	0
GU1101	119	2011-04-25	-86.963	20.6429	0.250093	1516.12	35.8227	27.2349	-0.208734	0.103106	22.034	0.513074	0	0	0	0
GU1101	120	2011-04-25	-87.0786	20.5423	0.358148	998.869	35.8432	27.302	-0.202627	0.094638	22.034	0.597248	1	1	0	0
GU1101	121	2011-04-25	-87.0773	20.4933	0.427118	851.122	35.8382	27.2615	-0.173711	0.101456	22.034	0.591197	0	0	0	0
GU1101	122	2011-04-25	-87.0401	20.4343	0.497164	1381.92	N/A	N/A	N/A	N/A			0	0	0	0
GU1101	123	2011-04-25	-87.1545	20.4113	0.633414	3170.95	35.8739	27.4792	-0.154882	0.114725	22.034	0.24659	0	0	0	0
GU1101	124	2011-04-26	-87.246	20.3998	0.759792	2755.68	35.796	27.3381	-0.179875	0.113972	22.9615	0.0854777	7	1	1	5
GU1101	125	2011-04-26	-87.1907	20.3073	0.884653	2717.05	35.8724	27.3867	-0.157048	0.106861	22.9615	0.322671	0	0	0	0
GU1101	126	2011-05-03	-83.4887	24.5013	0.0458218	1954.73	36.2161	26.7437	-0.306161	0.103476	29.2583	0.0035816	0	0	0	0
GU1101	127	2011-05-03	-83.4882	23.9987	0.310451	2067.23	35.8262	27.4416	0.0150383	0.093026	29.2583	0.581062	0	0	0	0
GU1101	128	2011-05-03	-83.9848	23.9983	0.586644	2081.47	35.8638	27.6752	0.0807816	0.092508	29.2583	0.507609	0	0	0	0
GU1101	129	2011-05-04	-83.986	24.5112	0.803056	1560.14	36.2548	26.6417	-0.293904	0.104678	0.649664	0.1131	0	0	0	0
GU1101	130	2011-05-04	-84.485	24.4988	0.997708	2120.87	36.2616	26.447	-0.271404	0.106702	0.649664	0.228199	0	0	0	0
GU1101	131	2011-05-04	-84.9992	24.492	0.171319	1340.53	36.2497	26.5078	-0.239887	0.089	0.649664	0.114523	0	0	0	0
GU1101	132	2011-05-04	-85.5077	24.6655	0.339016	2092.05	35.9728	27.0167	-0.0871295	0.073104	0.649664	0.226103	0	0	0	0
GU1101	133	2011-05-04	-86.0117	24.9933	0.565185	2036.73	35.9265	27.2033	0.214413	0.068228	0.649664	0.360011	0	0	0	0
GU1101	134	2011-05-05	-86.455	25.5112	0.832743	1530.2	35.894	26.8875	0.557062	0.08594	1.58466	0.549346	0	0	0	0
GU1101	135	2011-05-05	-86.0003	25.4975	0.986273	1389.07	35.842	26.8272	0.376907	0.09467	1.58466	0.495	0	0	0	0
GU1101	136	2011-05-05	-85.5052	24.9918	0.187535	1435.34	35.8821	26.8689	0.0578554	0.070913	1.58466	0.4832	0	0	0	0
GU1101	137	2011-05-05	-85.0027	24.9925	0.375914	2121.64	36.0196	27.0673	-0.17315	0.086987	1.58466	0.363362	0	0	0	0
GU1101	138	2011-05-05	-84.5068	24.9882	0.583032	2110.24	36.274	26.5312	-0.306599	0.095709	1.58466	0.0340701	0	0	0	0
GU1101	139	2011-05-06	-83.9988	25.0108	0.788588	1386.53	36.186	26.8587	-0.321045	0.102511	2.5342	0.0038983	0	0	0	0
GU1101	140	2011-05-06	-83.996	25.4973	0.974861	1309.36	36.2725	26.3299	-0.315769	0.095382	2.5342	0.0289604	0	0	0	0
GU1101	141	2011-05-06	-84.001	25.999	0.137315	1761.18	36.2253	25.4812	-0.329	0.099242	2.5342	0.0532799	0	0	0	0
GU1101	142	2011-05-06	-84.5025	25.9912	0.313738	1241.43	36.5039	25.8294	-0.353917	0.099688	2.5342	0.0068976	0	0	0	0
GU1101	143	2011-05-06	-84.9915	25.9992	0.483472	1751.27	36.4784	25.7018	-0.185702	0.103685	2.5342	0.229861	0	0	0	0
GU1101	144	2011-05-06	-85	26.5082	0.668762	1147.69	36.5199	25.5157	-0.321493	0.103516	2.5342	0.0220077	0	0	0	0
GU1101	145	2011-05-07	-85.0007	27.0073	0.835	1729.05	36.4929	25.6722	-0.342136	0.111711	3.4996	0.0092559	0	0	0	0
GU1101	146	2011-05-07	-85.003	27.4963	0.0071875	1364.34	35.9737	24.42	-0.333837	0.141458	3.4996	0.0132748	0	0	0	0
GU1101	147	2011-05-07	-84.9828	27.9958	0.181794	2159.83	36.1067	24.5551	-0.340292	0.160539	3.4996	0.0230479	0	0	0	0
GU1101	148	2011-05-07	-85.4988	28.6608	0.718449	1206.54	35.624	23.8896	-0.325521	0.211441	3.4996	0.0285955	0	0	0	0
GU1101	149	2011-05-08	-85.9893	28.492	0.922222	3181.14	35.7831	24.1049	-0.28119	0.162439	4.48218	0.0881884	0	0	0	0
GU1101	150	2011-05-08	-85.9957	27.9957	0.0981019	1912.91	36.1307	24.4267	-0.26016	0.116445	4.48218	0.0336638	0	0	0	0
GU1101	151	2011-05-08	-86.005	27.5008	0.282407	1409.11	36.5	25.4116	-0.254115	0.101472	4.48218	0.120963	0	0	0	0
GU1101	152	2011-05-08	-86.994	27.5095	0.563924	1372.08	36.0036	27.3614	-0.14076	0.090326	4.48218	0.0963067	0	0	0	0
GU1101	153	2011-05-08	-86.9983	28.0042	0.744109	1783.17	36.4359	25.827	-0.224706	0.106647	4.48218	0.0587857	0	0	0	0
GU1101	154	2011-05-09	-86.9985	28.4862	0.938762	3140.7	36.5608	25.2262	-0.269424	0.114312	5.48343	0.0679166	0	0	0	0
GU1101	155	2011-05-09	-86.4883	28.9972	0.13125	1180.15	36.2936	24.6991	-0.294328	0.153068	5.48343	0.0279635	0	0	0	0
GU1101	156	2011-05-09	-86.0012	29.2077	0.288241	1908.5	34.6296	23.8189	-0.313973	0.281168	5.48343	0.0171234	0	0	0	0
GU1101	157	2011-05-09	-86.4905	29.5007	0.4789	1328.71	35.2868	24.6727	-0.328407	0.431389	5.48343	0.0031859	0	0	0	0
GU1101	158	2011-05-09	-86.9868	29.9813	0.7175	797.053	N/A	N/A	N/A	N/A			0	0	0	0
GU1101	159	2011-05-14	-88.0351	29.4966	0.886412	925.936	N/A	N/A	N/A	N/A			0	0	0	0
GU1101	160	2011-05-14	-88.0102	29.0113	0.0918519	1573.66	33.0408	24.0689	-0.273026	0.436744	10.8239	0.0146342	0	0	0	0
GU1101	161	2011-05-14	-87.9966	28.4875	0.279178	1302.91	N/A	N/A	N/A	N/A			0	0	0	0
GU1101	162	2011-05-14	-87.9955	28.0127	0.452639	1807.83	36.5295	26.5303	-0.126161	0.101502	10.8239	0.214683	0	0	0	0
GU1101	163	2011-05-14	-88.5008	28.0012	0.637569	1371.76	36.6237	26.1412	-0.187425	0.121743	10.8239	0.121071	0	0	0	0
GU1101	164	2011-05-15	-89.0103	28.009	0.800197	1729.33	36.5621	25.7089	-0.315871	0.108407	11.9554	0.023708	0	0	0	0
GU1101	165	2011-05-15	-89.507	28.0135	0.0188889	2882.75	36.5206	25.6381	-0.289441	0.107424	11.9554	0.02299	0	0	0	0
GU1101	166	2011-05-15	-90.014	27	0.234873	1733.56	36.5039	25.3899	-0.13265	0.105913	11.9554	0.13192	0	0	0	0
GU1101	167	2011-05-15	-90.4843	27.9702	0.408194	1160.54	36.4171	25.0645	-0.271369	0.134348	11.9554	0.028934	0	0	0	0
GU1101	168	2011-05-15	-91.0087	28.008	0.567419	1453.95	35.366	24.7125	-0.281861	0.328688	11.9554	0.0261701	0	0	0	0
GU1101	169	2011-05-15	-91.499	28.0035	0.747743	1248.04	36.258	24.8727	-0.293192	0.13621	11.9554	0.0085556	0	0	0	0
GU1101	170	2011-05-16	-91.9978	28.0067	0.912697	1744.05	35.8461	24.2924	-0.312529	0.132482	13.0952	0.0022131	0	0	0	0
GU1101	171	2011-05-16	-92.506	28.0002	0.101968	1155.75	35.6984	24.3138	-0.322002	0.162637	13.0952	0.0038322	0	0	0	0
GU1101	172	2011-05-16	-92.9977	28.0138	0.264664	1712.97	36.4489	25.1056	-0.321081	0.138745	13.0952	0.0077488	0	0	0	0
GU1101	173	2011-05-16	-93.5009	27.9896	0.485795	2762.32	N/A	N/A	N/A	N/A			0	0	0	0
GU1101	174	2011-05-17	-94.0093	28.0096	0.795431	1137.97	N/A	N/A	N/A	N/A			0	0	0	0
GU1101	175	2011-05-17	-94.5041	28.006	0.944352	1219.28	N/A	N/A	N/A	N/A			0	0	0	0
GU1101	176	2011-05-17	-95.0096	27.9975	0.10542	1415.36	N/A	N/A	N/A	N/A			0	0	0	0
GU1101	177	2011-05-17	-95.5011	27.9991	0.260017	1365.47	N/A	N/A	N/A	N/A			0	0	0	0
GU1101	178	2011-05-17	-96.003	27.9871	0.411279	1177.42	N/A	N/A	N/A	N/A			0	0	0	0
GU1101	179	2011-05-17	-95.9928	27.5418	0.593924	1185.64	N/A	N/A	N/A	N/A			0	0	0	0
GU1101	180	2011-05-18	-95.999	26.9933	0.778137	1783.25	36.5517	25.9998	-0.30629	0.150534	15.3547	0.0831453	0	0	0	0
GU1101	181	2011-05-18	-95.9923	26.5018	0.976539	1221.11	34.0301	25.3763	-0.343109	0.565782	15.3547	0.0098315	0	0	0	0
GU1101	182	2011-05-18	-96.0012	26.018	0.160509	2052.46	35.6821	25.6042	-0.284009	0.397527	15.3547	0.0290958	0	0	0	0
GU1101	183	2011-05-18	-95.4945	26.0338	0.358565	1320.54	36.5133	26.7277	-0.180093	0.423344	15.3547	0.103925	0	0	0	0
GU1101	184	2011-05-18	-94.9862	26.0223	0.522153	1896.75	36.6789	26.2204	-0.0880243	0.095383	15.3547	0.0074815	0	0	0	0
GU1101	185	2011-05-18	-94.99	26.4977	0.720231	1317.48	36.5949	26.537	-0.183749	0.159847	15.3547	0.0302887	0	0	0	0
GU1101	186	2011-05-19	-94.9907	26.9928	0.0220602	1595.43	36.5653	25.9344	-0.273086	0.14085	16.452	0.0015115	0	0	0	0
GU1101	187	2011-05-19	-94.4957	26.997	0.228866	1454.96	36.2393	24.902	-0.261272	0.154703	16.452	0.0148845	0	0	0	0
GU1101	188	2011-05-19	-93.998	27.0117	0.446111	1981.61	36.085	25.0651	-0.281678	0.187075	16.452	0.0379714	0	0	0	0
GU1101	189	2011-05-19	-93.9953	26.492	0.692604	1321.29	36.5154	25.5725	-0.299857	0.104734	16.452	0.0171051	0	0	0	0
GU1101	190	2011-05-20	-93.5059	26.0385	0.33713	1050.14	36.5141	25.4546	-0.250918	0.0935845	17.5166	0.0326469	0	0	0	0
GU1101	191	2011-05-20	-93.0018	26.2688	0.649769	1930.27	36.518	25.5408	-0.240392	0.091281	17.5166	0.0007685	0	0	0	0
GU1101	192	2011-05-21	-92.9952	26.4923	0.802813	1244.43	36.6302	25.4388	-0.265313	0.093536	18.5447	0.0149454	0	0	0	0
GU1101	193	2011-05-21	-92.9922	26.9888	0.0169097	2036.08	36.6967	25.3792	-0.155879	0.079826	18.5447	0.0127327	0	0	0	0
GU1101	194	2011-05-21	-92.4952	26.9982	0.238414	1317.64	36.596	25.1435	-0.187326	0.086081	18.5447	0.0220911	0	0	0	0
GU1101	195	2011-05-21	-91.9873	26.9947	0.402025	1429.17	36.4749	25.2892	-0.231258	0.09652	18.5447	0.0100488	0	0	0	0
GU1101	196	2011-05-21	-91.9913	26.508	0.610729	1441.74	36.6154	26.0834	-0.248864	0.089453	18.5447	0.0446573	0	0	0	0
GU1101	197	2011-05-22	-91	25.9868	0.805069	1989.29	36.5944	26.2812	-0.208969	0.082138	19.5365	0.0039357	0	0	0	0
GU1101	198	2011-05-22	-91.507	26.0002	0.0170023	1200.09	36.5726	26.5932	-0.256168	0.093336	19.5365	0.0329657	0	0	0	0
GU1101	199	2011-05-22	-91.0138	25.9913	0.220266	1924.46	36.4898	26.5587	-0.207644	0.082138	19.5365	0.0029204	0	0	0	0
GU1101	200	2011-05-22	-90.999	26.5008	0.415162	995	36.6635	26.1453	-0.154648	0.080678	19.5365	0.071223	0	0	0	0
GU1101	201	2011-05-22	-90.9828	26.9992	0.581227	3127.22	36.4893	26.1104	-0.228635	0.102606	19.5365	0.133671	0	0	0	0
GU1101	202	2011-05-23	-90.4878	26.9983	0.827078	2475.31	N/A	N/A	N/A	N/A			0	0	0	0
GU1101	203	2011-05-23	-90.0077	25.9845	0.986609	3648.92	36.377	27.1209	-0.236719	0.097925	20.4954	0.0956586	0	0	0	0
GU1101	204	2011-05-23	-89.9982	26.503	0.240671	1206.6	36.3626	27.0351	-0.2138	0.108322	20.4954	0.0117245	0	0	0	0
GU1101	205	2011-05-23	-89.9907	26.0077	0.42838	1416.75	36.3599	27.0953	-0.233296	0.097925	20.4954	0.0919489	0	0	0	0
GU1101	206	2011-05-23	-89.6675	26.0117	0.549502	1088.36	N/A	N/A	N/A	N/A			0	0	0	0
GU1101	207	2011-05-23	-89.4977	26.0138	0.613854	1153.71	36.0219	28.3024	0.0101236	0.091765	20.4954	0.897275	0	0	0	0
GU1101	208	2011-05-23	-89.3346	25.9993	0.700197	1215.95	N/A	N/A	N/A	N/A			0	0	0	0
GU1101	209	2011-05-24	-89.1673	25.9994	0.758727	1224.76	N/A	N/A	N/A	N/A			0	0	0	0
GU1101	210	2011-05-24	-88.9947	26.0165	0.819491	1816.15	35.9646	28.1783	0.324736	0.066991	21.427	0.343855	0	0	0	0
GU1101	211	2011-05-24	-88.9863	26.5042	0.000810185	1154.73	36.0038	28.2842	0.334654	0.067662	21.427	0.49253	0	0	0	0
GU1101	212	2011-05-24	-88.9962	27.0145	0.135741	1811.5	36.0241	28.0904	0.218285	0.074115	21.427	0.854608	2	0	0	0
GU1101	213	2011-05-24	-88.4913	26.9885	0.31544	884.498	35.9777	28.0109	0.360837	0.071047	21.427	0.565566	0	0	0	0
GU1101	214	2011-05-24	-87.9988	26.9875	0.471794	2158.59	35.9732	28.0543	0.378773	0.065149	21.427	0.786978	0	0	0	0
GU1101	215	2011-05-24	-87.9902	26.4968	0.66794	1002.9	35.9749	27.677	0.638643	0.061494	21.427	0.269371	0	0	0	0
GU1101	216	2011-05-25	-87.9928	25.9878	0.834572	1547.07	35.9262	27.5663	0.620103	0.064779	22.338	0.168111	0	0	0	0
GU1101	217	2011-05-25	-87.498	25.9875	0.00922454	1333.71	36.0149	27.9698	0.452662	0.068259	22.338	0.610058	0	0	0	0
GU1101	218	2011-05-25	-86.9972	26.489	0.264861	1299.74	36.0322	28.0616	0.20177	0.0854	22.338	0.249699	0	0	0	0
GU1101	219	2011-05-25	-87.0073	26.2705	0.337905	1946	36.0706	28.0468	0.196794	0.076351	22.338	0.404007	0	0	0	0
GU1101	220	2011-05-25	-85.9917	26.0058	0.661493	1576.46	36.6011	27.1926	-0.329781	0.107621	22.338	0.0103067	0	0	0	0
GU1101	221	2011-05-26	-85.9973	26.4985	0.846655	1126.14	36.5602	27.1359	-0.226838	0.10575	23.2359	0.0106009	0	0	0	0
GU1101	222	2011-05-26	-86.0128	26.9948	0.0360069	2138.36	36.5817	26.7763	-0.223195	0.108206	23.2359	0.0876933	0	0	0	0
GU1101	223	2011-05-26	-86.992	26.9955	0.357523	2988.89	36.0325	28.2016	0.0921125	0.074564	23.2359	0.477212	0	0	0	0
GU1101	224	2011-05-26	-87.0018	27.7517	0.696366	2635.21	36.4043	26.6482	-0.300557	0.108629	23.2359	0.082141	0	0	0	0
GU1101	225	2011-05-27	-87.0013	28.1633	0.90169	1202.94	35.7961	24.4035	-0.321563	0.114227	24.1275	0.0196832	0	0	0	0
GU1101	226	2011-05-27	-86.9973	28.3383	0.981632	1526.66	36.0193	26.0237	-0.289769	0.113525	24.1275	0.0246446	0	0	0	0
GU1101	227	2011-05-27	-87.0135	28.4963	0.0573264	2077.22	36.5699	26.5587	-0.26771	0.114312	24.1275	0.013001	0	0	0	0
GU1101	228	2011-05-27	-87.0102	28.6702	0.159988	3057.35	36.5554	26.2335	-0.259171	0.103232	24.1275	0.0247781	0	0	0	0
GU1101	229	2011-05-27	-87.0032	28.826	0.304375	1088.57	36.2181	25.9361	-0.269653	0.132375	24.1275	0.0263059	0	0	0	0
GU1101	230	2011-05-27	-86.9845	29.0032	0.37691	1350.86	35.8151	26.2413	-0.284076	0.149586	24.1275	0.0165307	0	0	0	0
GU1101	231	2011-05-27	-86.9788	29.1852	0.473125	1170.48	N/A	N/A	N/A	N/A			0	0	0	0
GU1004	1	2010-08-25	-90.49	27.5095	0.748872	283	30.68	33.195	-0.116885	N/A	15.0311	0.0225184	0	0	0	0
GU1004	2	2010-08-26	-91.5035	27.5123	0.00622107	290	30.66	33.413	-0.11998	N/A	15.9249	0.0056258	0	0	0	0
GU1004	3	2010-08-26	-92.5018	27.505	0.264444	278	30.28	32.511	-0.0945616	N/A	15.9249	0.0041979	0	0	0	0
GU1004	4	2010-08-26	-93.5152	27.4935	0.558715	306	29.93	30.233	-0.0435112	N/A	15.9249	0.0105288	0	0	0	0
GU1004	5	2010-08-26	-94.509	27.4972	0.839826	276	30.2	36.309	-0.0839542	N/A	15.9249	0.016846	0	0	0	0
GU1004	6	2010-08-27	-94.5108	28.0075	0.0257755	91	30.25	35.711	-0.134115	N/A	16.8201	0.0046973	0	0	0	0
GU1004	7	2010-08-27	-94.5162	28.5005	0.183368	53	29.85	34.726	-0.135619	N/A	16.8201	0.0322093	0	0	0	0
GU1004	8	2010-08-27	-94.4987	29.0012	0.349236	112	30.47	34.104	-0.09395	N/A	16.8201	0.0298174	0	0	0	0
GU1004	9	2010-08-27	-94.5162	29.432	0.54614	21	30.5	34.04	-0.0568848	N/A	16.8201	0.0092386	0	0	0	0
GU1004	10	2010-08-27	-94.0028	29.4875	0.690648	28	30.71	32.491	-0.0729604	N/A	16.8201	0.0193051	0	0	0	0
GU1004	11	2010-08-27	-94.0067	28.9942	0.877315	120	30.36	32.267	-0.110844	N/A	16.8201	0.0251209	0	0	0	0
GU1004	12	2010-08-28	-94.0065	28.4912	0.0405382	55	30.24	32.826	-0.200081	N/A	17.7197	0.0261812	0	0	0	0
GU1004	13	2010-08-28	-94.0032	27.9888	0.202859	147	29.86	34.989	-0.176358	N/A	17.7197	0.0129812	0	0	0	0
GU1004	14	2010-08-28	-93.5108	27.9983	0.350301	175	30.23	32.652	-0.173513	N/A	17.7197	0.0159429	0	0	0	0
GU1004	15	2010-08-28	-93.5003	28.4853	0.511667	111	30.47	32.041	-0.207862	N/A	17.7197	0.0233628	0	0	0	0
GU1004	16	2010-08-28	-93.5117	28.9935	0.669977	63	30.34	30.3	-0.169696	N/A	17.7197	0.014468	0	0	0	0
GU1004	17	2010-08-28	-93.541	29.5318	0.835278	25	30.27	31.795	-0.127767	N/A	17.7197	0.0098399	0	0	0	0
GU1004	18	2010-08-29	-92.994	29.5067	0.0647801	42	29.95	30.489	-0.158404	N/A	18.6267	0.023078	0	0	0	0
GU1004	19	2010-08-29	-92.9877	29.0063	0.231285	61	30.24	29.368	-0.203525	N/A	18.6267	0.0066948	0	0	0	0
GU1004	20	2010-08-29	-92.997	28.5043	0.407639	93	30.03	31.357	-0.22414	N/A	18.6267	0.0108666	0	0	0	0
GU1004	21	2010-08-29	-93.0013	28.0155	0.574149	171	30.37	32.493	-0.166071	N/A	18.6267	0.0703296	0	0	0	0
GU1004	22	2010-08-29	-92.502	28.014	0.72555	185	30.34	31.171	-0.177198	N/A	18.6267	0.101844	0	0	0	0
GU1004	23	2010-08-29	-92.5098	28.4992	0.905926	78	30.34	31.126	-0.232518	N/A	18.6267	0.0068024	0	0	0	0
GU1004	24	2010-08-30	-92.5425	29.0123	0.0671181	42	30.29	29.565	-0.118532	N/A	19.5452	0.010924	0	0	0	0
GU1004	25	2010-08-30	-92.4642	29.4245	0.207309	27	29.12	27.817	-0.0699117	N/A	19.5452	0.0079416	0	0	0	0
GU1004	26	2010-08-30	-92.0103	29.01	0.431615	43	29.77	29.702	-0.114919	N/A	19.5452	0.0048787	0	0	0	0
GU1004	27	2010-08-30	-91.5038	28.5112	0.680226	70	30.17	31.724	-0.154363	N/A	19.5452	0.007457	0	0	0	0
GU1004	28	2010-08-30	-92.0035	28.5035	0.828872	68	30.2	31.448	-0.168632	N/A	19.5452	0.0129363	0	0	0	0
GU1004	29	2010-08-30	-92.005	28.0133	0.995075	212	30.36	31.095	-0.140073	N/A	19.5452	0.062694	0	0	0	0
GU1004	30	2010-08-31	-91.5105	28.0108	0.151424	195	30.25	31.697	-0.127169	N/A	20.4798	0.0215296	0	0	0	0
GU1004	31	2010-08-31	-91.0092	28.0082	0.315376	199	29.82	34.2	-0.153871	N/A	20.4798	0.012273	0	0	0	0
GU1004	32	2010-08-31	-90.508	28.0965	0.480498	196	29.88	32.896	-0.148669	N/A	20.4798	0.0424941	0	0	0	0
GU1004	33	2010-08-31	-90.0112	27.9915	0.664381	286	29.61	32.464	-0.0946935	N/A	20.4798	0.017881	0	0	0	0
GU1004	34	2010-08-31	-90.0068	27.4992	0.892078	249	29.21	32.468	-0.0589521	N/A	20.4798	0.0134337	0	0	0	0
GU1004	35	2010-09-01	-89.5077	27.513	0.0817998	281	28.82	34.458	-0.146626	N/A	21.4358	0.103247	0	0	0	0
GU1004	36	2010-09-01	-89.5167	28.0067	0.320289	229	29.27	33.801	-0.110149	N/A	21.4358	0.0078981	0	0	0	0
GU1004	37	2010-09-01	-89.0095	28.0115	0.49897	318	29.5	35.624	-0.108408	N/A	21.4358	0.0603867	0	0	0	0
GU1004	38	2010-09-01	-89.0128	27.5088	0.680689	257	29.16	34.721	-0.226304	N/A	21.4358	0.037781	0	0	0	0
GU1004	39	2010-09-01	-88.5062	27.4992	0.865255	238	29.22	34.118	-0.243364	N/A	21.4358	0.0055879	0	0	0	0
GU1004	40	2010-09-02	-88.0123	27.5077	0.0975347	355	29.1	35.273	-0.26962	N/A	22.4189	0.0021761	0	0	0	0
GU1004	41	2010-09-02	-87.5163	27.5068	0.290764	335	29.3	35.417	-0.275336	N/A	22.4189	0.0157905	0	0	0	0
GU1004	42	2010-09-02	-87.0057	27.5045	0.520394	279	29.54	36.006	-0.247917	N/A	22.4189	0.0016852	0	0	0	0
GU1004	43	2010-09-02	-86.5103	27.5098	0.683194	214	29.34	35.982	-0.260246	N/A	22.4189	0.0413162	0	0	0	0
GU1004	44	2010-09-02	-86.001	27.5002	0.882946	220	29.08	36.273	-0.244704	N/A	22.4189	0.0058031	3	1	2	0
GU1004	45	2010-09-03	-85.5	27.5137	0.0378704	228	29.33	36.245	-0.200498	N/A	23.4343	0.130325	0	0	0	0
GU1004	46	2010-09-03	-85.0105	27.5083	0.232078	268	29.41	36.057	-0.153159	N/A	23.4343	0.0309126	0	0	0	0
GU1004	47	2010-09-03	-85.517	27.999	0.449115	227	29.35	36.181	-0.236712	N/A	23.4343	0.0062954	0	0	0	0
GU1004	48	2010-09-03	-85.9963	28.0148	0.654068	212	29.25	36.206	-0.224548	N/A	23.4343	0.0530836	0	0	0	0
GU1004	49	2010-09-03	-86.4915	28.0073	0.80467	224	28.79	36.146	-0.184097	N/A	23.4343	0.0303912	1	0	0	1
GU1004	50	2010-09-04	-86.9987	28.0143	0.0109433	248	29.35	36.09	-0.139951	N/A	24.4861	0.0048753	0	0	0	0
GU1004	51	2010-09-04	-87.5007	27.9868	0.16055	212	29.32	35.915	-0.159327	N/A	24.4861	0.0016348	0	0	0	0
GU1004	52	2010-09-04	-88.0133	27.9945	0.351615	231	29.36	36.063	-0.152366	N/A	24.4861	0.012183	0	0	0	0
GU1004	53	2010-09-04	-88.518	28.0038	0.505596	291	29.23	35.949	-0.169577	N/A	24.4861	0.0417526	0	0	0	0
GU1004	56	2010-09-05	-88.4998	28.5133	0.0721123	314	28.79	30.653	-0.121414	N/A	25.5758	0.137906	0	0	0	0
GU1004	57	2010-09-05	-88.0142	28.4932	0.227344	252	29.37	35.88	-0.114708	N/A	25.5758	0.027013	0	0	0	0
GU1004	58	2010-09-05	-87.4992	28.5115	0.426134	294	29.46	35.579	-0.101936	N/A	25.5758	0.0032494	0	0	0	0
GU1004	59	2010-09-05	-86.9922	28.5113	0.591765	221	29.42	36.08	-0.083555	N/A	25.5758	0.0060679	0	0	0	0
GU1004	60	2010-09-05	-86.5048	28.5008	0.804144	215	29.52	36.253	-0.0917129	N/A	25.5758	0.04572	0	0	0	0
GU1004	61	2010-09-05	-86.0072	28.5052	0.950833	267	28.99	36.241	-0.124478	N/A	25.5758	0.0275853	0	0	0	0
GU1004	62	2010-09-06	-85.4933	28.6808	0.156325	213	28.98	34.491	-0.107708	N/A	26.7012	0.0087114	0	0	0	0
GU1004	63	2010-09-06	-85.4955	29.0077	0.277292	112	29.68	35.219	-0.152821	N/A	26.7012	0.0954089	0	0	0	0
GU1004	64	2010-09-06	-85.9977	29.2152	0.438663	237	29.17	31.641	-0.115612	N/A	26.7012	0.0431101	0	0	0	0
GU1004	65	2010-09-06	-86.5153	29.0073	0.600231	247	29.26	32.558	-0.135728	N/A	26.7012	0.0160882	0	0	0	0
GU1004	66	2010-09-06	-87.0027	29.0073	0.802222	198	29.53	34.524	-0.123241	N/A	26.7012	0.0369034	0	0	0	0
GU1004	67	2010-09-06	-87.5002	29.0083	0.951447	282	29.18	32.157	-0.137528	N/A	26.7012	0.0649338	0	0	0	0
GU1004	68	2010-09-07	-87.9967	29.0148	0.161053	205	28.87	31.871	-0.121052	N/A	27.8552	0.0666854	0	0	0	0
GU1004	69	2010-09-07	-87.4993	29.5118	0.43272	82	29.13	30.495	-0.144563	N/A	27.8552	0.0224384	0	0	0	0
GU1004	70	2010-09-07	-87.0138	29.5092	0.604936	194	29.35	28.955	-0.123428	N/A	27.8552	0.0033496	0	0	0	0
GU1004	71	2010-09-07	-86.5068	29.508	0.796157	244	29.16	29.203	-0.119815	N/A	27.8552	0.0047484	0	0	0	0
GU1004	73	2010-09-08	-86.0062	29.5133	0.227494	96	28.95	31.5	-0.145896	N/A	29.0265	0.0220703	0	0	0	0
GU1004	74	2010-09-08	-85.5043	29.5108	0.36728	38	29.13	32.931	-0.185318	N/A	29.0265	0.0098508	0	0	0	0
GU1004	75	2010-09-08	-85.5083	29.8043	0.465243	33	29.29	32.429	-0.166407	N/A	29.0265	0.0058282	0	0	0	0
GU1004	76	2010-09-08	-85.9972	30.0135	0.625729	77	29.6	31.703	-0.178749	N/A	29.0265	0.0234425	0	0	0	0
GU1004	77	2010-09-08	-86.4665	30.3072	0.774803	60	29.14	31.479	-0.185663	N/A	29.0265	0.0115734	0	0	0	0
GU1004	78	2010-09-08	-86.4988	30.0078	0.897222	87	29.51	29.759	-0.182536	N/A	29.0265	0.0536412	0	0	0	0
GU1004	79	2010-09-09	-86.9992	29.8113	0.11397	208	29.24	29.145	-0.160279	N/A	0.670066	0.0544367	0	0	0	0
GU1004	80	2010-09-09	-86.9968	29.9772	0.217639	72	29.37	30.421	-0.183286	N/A	0.670066	0.0412556	0	0	0	0
GU1004	81	2010-09-09	-87.0088	30.3273	0.348976	76	29.49	30.126	-0.177221	N/A	0.670066	0.002057	0	0	0	0
GU1004	83	2010-09-16	-84.9318	29.5012	0.685446	52	29.79	33.324	-0.136763	N/A	8.09534	0.0083374	0	0	0	0
GU1004	84	2010-09-16	-84.5007	29.4998	0.805139	47	29.43	33.721	-0.160853	N/A	8.09534	0.0044306	0	0	0	0
GU1004	85	2010-09-16	-84.0065	29.5008	0.935966	71	29.67	33.797	-0.166459	N/A	8.09534	0.0069449	0	0	0	0
GU1004	86	2010-09-17	-83.9948	29.7438	0.0215451	29	29.67	32.117	-0.131925	N/A	9.02672	0.0009261	0	0	0	0
GU1004	87	2010-09-17	-83.6147	29.4988	0.153675	38	29.5	32.136	-0.146969	N/A	9.02672	0.0029989	0	0	0	0
GU1004	88	2010-09-17	-83.2522	28.899	0.357164	49	29.49	34.05	-0.126431	N/A	9.02672	0.000201	0	0	0	0
GU1004	89	2010-09-17	-83.4985	28.996	0.44224	55	29.61	34.148	-0.135033	N/A	9.02672	0.0019451	0	0	0	0
GU1004	90	2010-09-17	-84.0118	29.0063	0.577818	80	29.56	34.488	-0.149348	N/A	9.02672	0.0176287	0	0	0	0
GU1004	91	2010-09-17	-84.504	29.0043	0.724201	109	29.43	33.956	-0.171709	N/A	9.02672	0.0221039	0	0	0	0
GU1004	92	2010-09-17	-85.0008	28.9992	0.863929	92	29.26	33.397	-0.189604	N/A	9.02672	0.0243704	0	0	0	0
GU1004	94	2010-09-18	-85.008	28.512	0.199838	214	29.33	33.642	-0.21868	N/A	9.94026	0.0084323	0	0	0	0
GU1004	95	2010-09-18	-84.5013	28.4992	0.343495	98	29.1	33.233	-0.250013	N/A	9.94026	0.0090065	0	0	0	0
GU1004	96	2010-09-18	-84.0133	28.5283	0.671655	84	29.45	34.571	-0.242663	N/A	9.94026	0.0069837	0	0	0	0
GU1004	97	2010-09-18	-83.5013	28.5018	0.814375	78	29.33	34.386	-0.226103	N/A	9.94026	0.0021218	0	0	0	0
GU1004	98	2010-09-18	-83.0797	28.499	0.942164	48	29.47	35.002	-0.224463	N/A	9.94026	0.0015093	0	0	0	0
GU1004	99	2010-09-19	-83.0327	28.0033	0.118166	42	29.43	34.52	-0.229366	N/A	10.8418	0.0039562	0	0	0	0
GU1004	100	2010-09-19	-83.503	28.0013	0.248333	88	29.46	34.989	-0.237349	N/A	10.8418	0.0093527	0	0	0	0
GU1004	101	2010-09-19	-84.0135	28.0038	0.395035	121	29.18	34.349	-0.252969	N/A	10.8418	0.0098598	0	0	0	0
GU1004	102	2010-09-19	-84.5125	28.005	0.541302	116	29.42	36.104	-0.256088	N/A	10.8418	0.0057895	0	0	0	0
GU1004	103	2010-09-19	-85.016	27.9997	0.689491	274	29.61	36.147	-0.193043	N/A	10.8418	0.0184555	0	0	0	0
GU1004	104	2010-09-19	-84.5075	27.4968	0.945168	199	29.44	36.117	-0.214485	N/A	10.8418	0.0391602	1	0	0	1
GU1004	105	2010-09-20	-84.0103	27.5015	0.140272	86	28.88	35.157	-0.222985	N/A	11.7364	0.0251441	0	0	0	0
GU1004	106	2010-09-20	-83.5135	27.5053	0.284421	108	29.32	34.783	-0.222688	N/A	11.7364	0.0022385	0	0	0	0
GU1004	107	2010-09-20	-83.0085	27.498	0.433235	60	29.42	34.989	-0.216585	N/A	11.7364	0.0093775	0	0	0	0
GU1004	108	2010-09-20	-82.5505	26.9815	0.63456	40	29.73	34.472	-0.218485	N/A	11.7364	0.0094114	0	0	0	0
GU1004	109	2010-09-20	-83.0128	27.001	0.774039	101	29.61	35.554	-0.21252	N/A	11.7364	0.0064637	0	0	0	0
GU1004	110	2010-09-20	-83.5135	26.9965	0.916858	84	29.49	35.325	-0.214606	N/A	11.7364	0.0278283	0	0	0	0
GU1004	111	2010-09-21	-84.0108	27.006	0.0554919	162	29.17	35.524	-0.208685	N/A	12.6282	0.0244465	0	0	0	0
GU1004	112	2010-09-21	-84.5128	27.0095	0.195503	208	29.4	36.104	-0.1785	N/A	12.6282	0.0182066	0	0	0	0
GU1004	113	2010-09-21	-84.5108	26.4975	0.376476	346	29.43	36.15	-0.215635	N/A	12.6282	0.0283196	0	0	0	0
GU1004	114	2010-09-21	-84.0125	26.5072	0.535278	195	29.47	36.054	-0.204361	N/A	12.6282	0.0087335	0	0	0	0
GU1004	115	2010-09-21	-83.5088	26.5043	0.677951	130	29.41	35.088	-0.220197	N/A	12.6282	0.0018461	0	0	0	0
GU1004	116	2010-09-21	-83.0048	26.498	0.813351	102	29.59	35.455	-0.202467	N/A	12.6282	0.0036581	0	0	0	0
GU1004	117	2010-09-21	-82.5112	26.5043	0.957512	66	29.44	35.076	-0.1931	N/A	12.6282	0.0033552	0	0	0	0
GU1004	118	2010-09-22	-82.0125	26.0073	0.238212	51	29.35	35.798	-0.168259	N/A	13.5205	0.006326	0	0	0	0
GU1004	119	2010-09-22	-82.5132	25.998	0.33691	94	29.5	35.897	-0.153854	N/A	13.5205	0.0148391	0	0	0	0
GU1004	120	2010-09-22	-83.0107	26.0022	0.48305	79	29.63	35.588	-0.174095	N/A	13.5205	0.0407482	0	0	0	0
GU1004	121	2010-09-22	-83.5117	26.0022	0.623762	141	29.39	35.456	-0.208866	N/A	13.5205	0.0042399	0	0	0	0
GU1004	122	2010-09-22	-84.0137	25.997	0.767818	185	29.39	36.065	-0.162179	N/A	13.5205	0.002767	0	0	0	0
GU1004	123	2010-09-22	-84.5153	26.0018	0.918756	279	29.38	36.07	-0.182396	N/A	13.5205	0.184637	0	0	0	0
GU1004	124	2010-09-23	-84.5085	25.4968	0.108484	325	29.32	36.183	-0.270781	N/A	14.4162	0.0433429	0	0	0	0
GU1004	125	2010-09-23	-84.014	25.508	0.270081	211	29.24	36.062	-0.190334	N/A	14.4162	0.0660388	0	0	0	0
GU1004	126	2010-09-23	-83.5098	25.5037	0.429676	153	29.02	35.691	-0.206774	N/A	14.4162	0.0015451	0	0	0	0
GU1004	127	2010-09-23	-83.0078	25.5002	0.57853	121	29.12	35.207	-0.208356	N/A	14.4162	0.0178642	0	0	0	0
GU1004	128	2010-09-23	-82.5068	25.4997	0.728229	58	29.75	36.088	-0.201	N/A	14.4162	0.0199201	0	0	0	0
GU1004	129	2010-09-23	-82.0103	25.5017	0.907616	31	29.47	35.826	-0.214255	N/A	14.4162	0.0120545	0	0	0	0
GU1004	130	2010-09-23	-81.7317	25.4768	0.995388	22	29.15	36.379	-0.241923	N/A	14.4162	0.0103152	0	0	0	0
GU1004	131	2010-09-24	-81.5728	25.008	0.204635	19	29.02	36.503	-0.209355	N/A	15.3174	0.0104144	0	0	0	0
GU1004	132	2010-09-24	-82.0082	25.0007	0.325602	118	29.44	35.941	-0.181592	N/A	15.3174	0.0040471	0	0	0	0
GU1004	133	2010-09-24	-82.511	25.0032	0.43599	53	29.81	36.033	-0.166225	N/A	15.3174	0.0072412	0	0	0	0
GU1004	134	2010-09-24	-82.5973	24.4992	0.607552	72	29.42	35.591	-0.202265	N/A	15.3174	0.0408418	0	0	0	0
GU1004	135	2010-09-24	-82.9898	24.4995	0.723866	69	29.45	35.649	-0.179553	N/A	15.3174	0.0018045	0	0	0	0
GU1004	136	2010-09-24	-83.0093	25.0088	0.916348	151	29.36	35.545	-0.160604	N/A	15.3174	0.0218477	0	0	0	0
GU1004	137	2010-09-25	-83.5108	25.0032	0.0646065	110	29.2	36.069	-0.0478202	N/A	16.2266	0.0162935	0	0	0	0
GU1004	138	2010-09-25	-83.5115	24.5067	0.213073	259	29.13	36.104	-0.0299687	N/A	16.2266	0.132181	0	0	0	0
GU1004	139	2010-09-25	-83.9983	24.4998	0.398449	362	29.62	36.075	0.1286	N/A	16.2266	0.425088	0	0	0	0
GU1004	140	2010-09-25	-84.5063	24.503	0.591105	298	29.68	36.095	0.230314	N/A	16.2266	0.543608	0	0	0	0
GU1004	141	2010-09-25	-85.0075	24.5113	0.770839	275	29.52	35.961	0.219837	N/A	16.2266	0.712167	1	0	1	0
GU1004	143	2010-09-26	-84.5113	25.0092	0.134398	347	29.19	36.046	-0.144246	N/A	17.1457	0.202427	0	0	0	0
GU1004	144	2010-09-26	-84.0115	25.0092	0.276036	258	29.23	36.068	-0.110202	N/A	17.1457	0.0279383	0	0	0	0
GU1004	146	2010-09-27	-84.504	28.4203	0.269363	N/A	28.48	34.488	-0.145097	N/A	18.0773	0.045252	0	0	0	0
GU1004	148	2010-09-27	-84.5025	28.9637	0.430174	N/A	28.28	34.369	-0.102425	N/A	18.0773	0.0151811	0	0	0	0
GU1004	150	2010-09-27	-84.5007	29.5003	0.592917	N/A	28.6	34.03	-0.069776	N/A	18.0773	0.0071767	0	0	0	0
GU1004	152	2010-09-27	-84.0938	29.0953	0.76088	N/A	28.63	34.37	-0.0944971	N/A	18.0773	0.0042569	0	0	0	0
GU1004	154	2010-09-27	-83.6877	28.6853	0.927917	N/A	28.77	34.479	-0.101475	N/A	18.0773	0.004655	0	0	0	0
GU1004	156	2010-09-28	-83.8055	28.5	0.0975926	N/A	28.77	34.669	-0.134211	N/A	19.024	0.0089783	0	0	0	0
GU1004	158	2010-09-28	-84.4213	28.4992	0.254711	N/A	28.26	34.725	-0.143551	N/A	19.024	0.0042104	0	0	0	0
GU1001	1	2010-04-07	-85.2617	20.0077	0.447326	794	36.484	25.82	0.215136	N/A	22.6742	0.0761566	0	0	0	0
GU1001	2	2010-04-07	-85.4305	20.0002	0.544676	845	36.496	25.98	0.196071	N/A	22.6742	0.0899636	0	0	0	0
GU1001	3	2010-04-07	-85.7602	20.0062	0.670069	925	N/A	N/A	0.151208	N/A	22.6742	0.0982105	0	0	0	0
GU1001	4	2010-04-07	-86.0928	20.0027	0.81434	898	N/A	N/A	0.111876	N/A	22.6742	0.0635993	0	0	0	0
GU1001	5	2010-04-07	-86.236	20.0082	0.895596	995	N/A	N/A	0.0883489	N/A	22.6742	0.0868158	0	0	0	0
GU1001	6	2010-04-07	-86.4972	20.0055	0.994358	848	N/A	N/A	0.041821	N/A	22.6742	0.0731236	0	0	0	0
GU1001	7	2010-04-08	-86.7527	20.009	0.0874595	925	N/A	N/A	0.013179	N/A	23.5673	0.242288	0	0	0	0
GU1001	8	2010-04-08	-86.9227	20.0052	0.160353	1321	N/A	N/A	-0.0248803	N/A	23.5673	0.383358	0	0	0	0
GU1001	9	2010-04-08	-87.088	20.0053	0.229329	1143	N/A	N/A	-0.0766	N/A	23.5673	0.430169	0	0	0	0
GU1001	10	2010-04-08	-87.2475	19.994	0.47946	2131	N/A	N/A	-0.118658	N/A	23.5673	0.277018	0	0	0	0
GU1001	11	2010-04-08	-87.3078	19.9962	0.527446	2293	N/A	N/A	-0.129306	N/A	23.5673	0.181527	0	0	0	0
GU1001	12	2010-04-08	-87.1887	20.0642	0.601107	2508	N/A	N/A	-0.111584	N/A	23.5673	0.321465	0	0	0	0
GU1001	13	2010-04-08	-87.0748	20.1165	0.674711	2411	N/A	N/A	-0.084793	N/A	23.5673	0.381636	0	0	0	0
GU1001	14	2010-04-08	-86.9623	20.1693	0.746254	2741	N/A	N/A	-0.0580606	N/A	23.5673	0.331639	0	0	0	0
GU1001	15	2010-04-08	-86.8642	20.2412	0.840725	1895	N/A	N/A	-0.0487035	N/A	23.5673	0.340673	0	0	0	0
GU1001	16	2010-04-08	-86.7252	20.4588	0.938858	1873	N/A	N/A	-0.116445	N/A	23.5673	0.344179	0	0	0	0
GU1001	17	2010-04-08	-86.7162	20.5005	0.991061	1983	N/A	N/A	-0.137492	N/A	23.5673	0.269048	0	0	0	0
GU1001	18	2010-04-09	-86.425	20.5067	0.0908912	2101	N/A	N/A	0.0084375	N/A	24.4564	0.289417	0	0	0	0
GU1001	19	2010-04-09	-86.1245	20.5058	0.195513	1580	N/A	N/A	0.0909908	N/A	24.4564	0.248915	2	0	0	0
GU1001	20	2010-04-09	-85.8715	20.504	0.291539	2077	36.439	26.38	0.149164	N/A	24.4564	0.158446	0	0	0	0
GU1001	21	2010-04-09	-85.5022	20.5098	0.447492	2027	36.439	26.68	0.204881	N/A	24.4564	0.0835013	0	0	0	0
GU1001	22	2010-04-09	-85.8397	21.0115	0.668272	1882	N/A	N/A	0.156087	N/A	24.4564	0.258178	0	0	0	0
GU1001	23	2010-04-09	-86.004	21.0062	0.770556	2287	N/A	N/A	0.104163	N/A	24.4564	0.331528	0	0	0	0
GU1001	24	2010-04-09	-86.2042	21.0142	0.86282	2223	N/A	N/A	0.016389	N/A	24.4564	0.50883	2	0	0	2
GU1001	25	2010-04-09	-86.4228	21.0052	0.969745	2122	N/A	N/A	-0.0996522	N/A	24.4564	0.771066	0	0	0	0
GU1001	26	2010-04-10	-86.529	21.0072	0.0395023	2354	N/A	N/A	-0.18878	N/A	25.3475	0.513738	0	0	0	0
GU1001	27	2010-04-10	-86.6358	20.9998	0.110586	1872	N/A	N/A	-0.234788	N/A	25.3475	0.309108	0	0	0	0
GU1001	28	2010-04-10	-86.7327	21.0025	0.171856	1939	36.382	26.54	-0.265492	N/A	25.3475	0.099276	0	0	0	0
GU1001	29	2010-04-10	-86.401	20.7795	0.345019	2012	36.381	26.88	-0.0742091	N/A	25.3475	0.600733	0	0	0	0
GU1001	30	2010-04-10	-86.5335	20.7675	0.445895	2206	36.399	27.04	-0.141706	N/A	25.3475	0.487739	0	0	0	0
GU1001	31	2010-04-10	-86.699	21.5007	0.95929	2457	N/A	N/A	-0.331954	N/A	25.3475	0.0216781	0	0	0	0
GU1001	32	2010-04-11	-86.3923	21.5058	0.101165	1507	N/A	N/A	-0.166161	N/A	26.246	1.1186	0	0	0	0
GU1001	33	2010-04-11	-86.2377	21.4917	0.19936	1449	N/A	N/A	-0.0468917	N/A	26.246	0.713206	0	0	0	0
GU1001	34	2010-04-11	-86.0013	21.4938	0.316686	1439	N/A	N/A	0.0827013	N/A	26.246	0.382894	0	0	0	0
GU1001	35	2010-04-11	-86.2342	21.7298	0.434016	2190	N/A	N/A	-0.0369483	N/A	26.246	0.73141	0	0	0	0
GU1001	36	2010-04-11	-86.511	21.9985	0.551659	2588	N/A	N/A	-0.207822	N/A	26.246	1.05871	0	0	0	0
GU1001	37	2010-04-11	-86.458	22.4913	0.708345	1717	36.422	27.19	-0.0848642	N/A	26.246	1.09707	0	0	0	0
GU1001	38	2010-04-12	-86.4957	23.7045	0.0417207	1298	36.494	25.43	0.200914	N/A	27.1562	0.118623	0	0	0	0
GU1001	39	2010-04-12	-86.5893	23.5915	0.135081	1291	36.486	25.42	0.169626	N/A	27.1562	0.117585	0	0	0	0
GU1001	40	2010-04-12	-86.7095	23.5098	0.225583	1163	36.485	25.97	0.127867	N/A	27.1562	0.209218	0	0	0	0
GU1001	41	2010-04-12	-86.9093	23.4073	0.332921	1231	36.449	26.64	0.0198753	N/A	27.1562	0.741164	0	0	0	0
GU1001	42	2010-04-12	-87.0505	23.2872	0.459336	1185	36.415	26.84	-0.108753	N/A	27.1562	0.846457	0	0	0	0
GU1001	43	2010-04-12	-87.1683	23.1962	0.565139	1122	36.394	26.86	-0.190404	N/A	27.1562	0.384603	0	0	0	0
GU1001	44	2010-04-12	-87.3317	23.0765	0.662596	874	36.461	25.98	-0.245901	N/A	27.1562	0.137092	0	0	0	0
GU1001	45	2010-04-12	-87.3652	23.4115	0.791624	1080	36.4	26.71	-0.201954	N/A	27.1562	0.15449	0	0	0	0
GU1001	46	2010-04-12	-87.2827	23.5342	0.890702	888	36.396	26.71	-0.142715	N/A	27.1562	0.349744	0	0	0	0
GU1001	47	2010-04-12	-87.161	23.5805	0.99436	1376	36.415	26.79	-0.0638753	N/A	27.1562	0.688868	0	0	0	0
GU1001	48	2010-04-13	-87.2938	23.7498	0.0830748	1319	36.402	26.7	-0.080038	N/A	28.0814	0.976059	0	0	0	0
GU1001	49	2010-04-13	-87.4173	23.6665	0.194753	1219	36.419	26.18	-0.186245	N/A	28.0814	0.357912	0	0	0	0
GU1001	50	2010-04-13	-87.463	23.549	0.297292	1015	36.446	25.85	-0.229567	N/A	28.0814	0.181887	1	0	0	0
GU1001	51	2010-04-14	-93.5077	21.5035	0.872917	1280	36.133	23.78	-0.162596	N/A	29.024	0.0026393	0	0	0	0
GU1001	52	2010-04-14	-93.7517	21.4995	0.994668	789	36.142	23.83	-0.171064	N/A	29.024	0.0529117	0	0	0	0
GU1001	53	2010-04-15	-94.0078	21.504	0.112079	868	36.225	23.97	-0.209739	N/A	0.454684	0.118701	0	0	0	0
GU1001	54	2010-04-15	-94.0043	21.2465	0.236601	840	36.172	23.89	-0.195898	N/A	0.454684	0.104985	0	0	0	0
GU1001	55	2010-04-15	-94.0058	21.0013	0.367589	1029	36.157	24.08	-0.198025	N/A	0.454684	0.0915986	0	0	0	0
GU1001	56	2010-04-15	-94.1573	21.0003	0.480475	956	36.306	24.2	-0.226483	N/A	0.454684	0.149319	0	0	0	0
GU1001	57	2010-04-15	-94.5042	20.9995	0.628877	1003	36.174	24.59	-0.293719	N/A	0.454684	0.0900999	0	0	0	0
GU1001	58	2010-04-15	-94.758	20.9937	0.758866	880	36.252	24.31	-0.317429	N/A	0.454684	0.0379478	0	0	0	0
GU1001	59	2010-04-15	-95.0078	20.9965	0.882552	299	36.231	24.03	-0.33324	N/A	0.454684	0.0133941	0	0	0	0
GU1001	60	2010-04-16	-94.4953	20.7403	0.0671682	1251	36.036	24.61	-0.27584	N/A	1.43494	0.0607195	0	0	0	0
GU1001	61	2010-04-16	-94.0075	20.4958	0.24588	901	36.301	24.49	-0.215089	N/A	1.43494	0.0591523	0	0	0	0
GU1001	62	2010-04-16	-94.2507	20.4918	0.36245	1202	36.283	24.55	-0.248648	N/A	1.43494	0.061413	0	0	0	0
GU1001	63	2010-04-16	-94.4972	20.5092	0.459097	1036	36.018	24.99	-0.277873	N/A	1.43494	0.0230389	0	0	0	0
GU1001	64	2010-04-16	-94.4997	19.9983	0.653916	1209	35.887	25.07	-0.261958	N/A	1.43494	0.0044369	0	0	0	0
GU1001	65	2010-04-16	-94.4982	19.7403	0.771852	972	36.013	24.99	-0.254754	N/A	1.43494	0.0063467	0	0	0	0
GU1001	66	2010-04-16	-94.2405	19.754	0.931674	1425	N/A	N/A	-0.251782	N/A	1.43494	0.0068484	0	0	0	0
GU1001	67	2010-04-17	-93.9965	19.7488	0.0298804	1275	35.981	24.87	-0.281366	N/A	2.43341	0.0263287	0	0	0	0
GU1001	68	2010-04-17	-94.0018	19.506	0.126848	1110	36.145	24.71	-0.269954	N/A	2.43341	0.0313126	0	0	0	0
GU1001	69	2010-04-17	-94.2433	19.5035	0.217195	983	35.739	25.16	-0.269589	N/A	2.43341	0.0257437	0	0	0	0
GU1001	70	2010-04-17	-94.4925	19.4988	0.307188	1577	35.89	24.87	-0.270569	N/A	2.43341	0.0111096	0	0	0	0
GU1001	71	2010-04-17	-94.74	19.499	0.407176	1280	36.289	24.99	-0.278319	N/A	2.43341	0.0025384	0	0	0	0
GU1001	72	2010-04-17	-95	19.4882	0.626481	944	36.39	24.47	-0.287005	N/A	2.43341	0.0039469	0	0	0	0
GU1001	73	2010-04-17	-95.2105	19.5035	0.765486	1173	36.365	24.38	-0.301094	N/A	2.43341	0.0043358	0	0	0	0
GU1001	74	2010-04-17	-95.4377	19.498	0.885679	1008	36.084	24.79	-0.314033	N/A	2.43341	0.0390595	0	0	0	0
GU1001	75	2010-04-21	-95.4915	20.5028	0.955235	1027	36.264	24.81	-0.401438	N/A	6.57946	0.0171767	0	0	0	0
GU1001	76	2010-04-22	-95.5005	21.0045	0.137076	857	36.26	24.69	-0.408365	N/A	7.64844	0.0340902	0	0	0	0
GU1001	77	2010-04-22	-95.0062	21.0052	0.322041	894	36.301	24.71	-0.353089	N/A	7.64844	0.0739105	0	0	0	0
GU1001	78	2010-04-22	-94.9927	21.504	0.51593	830	36.238	25.16	-0.382042	N/A	7.64844	0.0785918	0	0	0	0
GU1001	79	2010-04-22	-95.5007	21.5005	0.700058	1859	36.227	24.72	-0.397517	N/A	7.64844	0.0621972	0	0	0	0
GU1001	80	2010-04-22	-95.2443	21.7522	0.869113	1455	36.219	24.58	-0.403761	N/A	7.64844	0.0290063	0	0	0	0
GU1001	81	2010-04-23	-95.001	22.0008	0.0168519	1182	36.205	24.67	-0.341517	N/A	8.7296	0.0630063	0	0	0	0
GU1001	82	2010-04-23	-95.0043	22.4943	0.209005	1220	36.263	24.39	-0.289129	N/A	8.7296	0.0348637	0	0	0	0
GU1001	83	2010-04-23	-95.252	22.4987	0.320131	1537	36.296	24.18	-0.285982	N/A	8.7296	0.0037964	0	0	0	0
GU1001	84	2010-04-23	-95.9947	22.49	0.555829	1134	35.664	23.34	-0.2407	N/A	8.7296	0.0189626	0	0	0	0
GU1001	85	2010-04-23	-96.2493	22.5037	0.695004	1322	36.349	23.41	-0.18435	N/A	8.7296	0.0182814	0	0	0	0
GU1001	86	2010-04-23	-96.253	23.254	0.990459	1191	36.467	23.65	0.0196334	N/A	8.7296	0.0788277	0	0	0	0
GU1001	87	2010-04-24	-96.0062	23.2493	0.120664	1256	36.496	23.61	-0.0845095	N/A	9.82187	0.24917	0	0	0	0
GU1001	88	2010-04-24	-94.9892	23.0032	0.446192	1240	36.298	24.33	-0.215355	N/A	9.82187	0.0256179	0	0	0	0
GU1001	89	2010-04-24	-94.7515	23.0035	0.570255	1631	36.28	24.47	-0.210655	N/A	9.82187	0.034446	0	0	0	0
GU1001	90	2010-04-24	-94.2488	22.9973	0.758511	1265	36.184	24.89	-0.195962	N/A	9.82187	0.0699181	0	0	0	0
GU1001	91	2010-04-24	-94.0562	23.029	0.853715	1670	36.266	24.45	-0.188147	N/A	9.82187	0.0887811	0	0	0	0
GU1001	92	2010-04-25	-94.0045	23.5	0.0405671	1109	36.365	24.03	-0.163383	N/A	10.9224	0.0366614	0	0	0	0
GU1001	93	2010-04-25	-91.9953	24.9968	0.726752	1298	36.363	23.18	-0.0483102	N/A	10.9224	0.379684	0	0	0	0
GU1001	94	2010-04-26	-89.9983	24.9963	0.260822	1196	36.427	23.16	-0.320344	N/A	12.026	0.0720948	0	0	0	0
GU1001	95	2010-04-26	-89.0005	25.0027	0.555829	1289	36.351	23.44	-0.389995	N/A	12.026	0.0734449	0	0	0	0
GU1001	96	2010-04-26	-88.4952	25.0067	0.724032	1144	36.419	23.5	-0.386916	N/A	12.026	0.0909281	0	0	0	0
GU1001	97	2010-04-27	-85.971	28.0192	0.695772	971	35.902	21.45	-0.393625	N/A	13.1254	0.0966064	0	0	0	0
GU1001	98	2010-04-27	-85.9985	27.4923	0.87283	1070	36.465	22.58	-0.326596	N/A	13.1254	0.187675	0	0	0	0
GU1001	99	2010-04-28	-85.996	26.994	0.0352006	1240	36.421	26.06	-0.0755438	N/A	14.2124	1.63894	0	0	0	0
GU1001	100	2010-04-28	-86.0017	26.4877	0.181152	1085	36.368	26.66	0.14656	N/A	14.2124	1.65264	0	0	0	0
GU1001	101	2010-04-28	-86.0092	26.0103	0.323885	1293	36.373	26.53	0.261323	N/A	14.2124	0.985387	1	0	0	0
GU1001	102	2010-04-28	-86.4513	25.4982	0.572112	1068	36.516	25.67	0.443156	N/A	14.2124	0.0900737	0	0	0	0
GU1001	103	2010-04-28	-86.0073	25.4937	0.708617	552	36.376	26.6	0.31369	N/A	14.2124	0.523841	0	0	0	0
GU1001	104	2010-04-28	-85.9952	25.002	0.862492	1136	36.536	25.56	0.339406	N/A	14.2124	0.152902	0	0	0	0
GU1001	105	2010-04-29	-85.502	25.004	0.0122512	903	36.383	26.4	0.09751	N/A	15.2791	0.606259	0	0	0	0
GU1001	106	2010-04-29	-85.4962	24.6692	0.12777	1230	36.522	25.68	0.20828	N/A	15.2791	0.172874	0	0	0	0
GU1001	107	2010-04-29	-85.0058	24.4982	0.284913	937	36.349	26.57	0.0390697	N/A	15.2791	0.370743	0	0	0	0
GU1001	108	2010-04-29	-85.009	25.0095	0.494761	1022	36.397	26.46	-0.253646	N/A	15.2791	0.390431	0	0	0	0
GU1001	109	2010-04-29	-84.494	24.9963	0.660571	1068	36.457	24.4	-0.303789	N/A	15.2791	0.0210689	0	0	0	0
GU1001	110	2010-04-29	-84.4928	24.5	0.833229	1450	36.396	25.95	-0.186758	N/A	15.2791	0.164389	0	0	0	0
GU1001	111	2010-04-30	-84.0022	24.0033	0.0508333	1276	36.558	23.8	-0.279244	N/A	16.3193	0.0713893	0	0	0	0
GU1001	112	2010-04-30	-83.5005	24.005	0.22213	1282	36.552	24.19	-0.375047	N/A	16.3193	0.0452082	0	0	0	0
GU1001	113	2010-04-30	-83.5002	24.5013	0.393835	1210	36.556	24.19	-0.344946	N/A	16.3193	0.0125918	0	0	0	0
GU1001	114	2010-04-30	-84.0052	24.506	0.549387	871	36.402	24.83	-0.290919	N/A	16.3193	0.0007177	0	0	0	0
GU1001	115	2010-04-30	-83.9987	25.0025	0.728264	1100	36.431	24.26	-0.3082	N/A	16.3193	0.0184763	0	0	0	0
GU1001	116	2010-04-30	-83.9977	25.507	0.90897	1211	36.453	24	-0.321995	N/A	16.3193	0.0235309	0	0	0	0
GU1001	117	2010-05-01	-83.9965	26.0107	0.0785725	1008	36.491	24.02	-0.295928	N/A	17.3294	0.0020798	0	0	0	0
GU1001	118	2010-05-01	-84.496	26.0003	0.241208	1164	36.564	23.62	-0.310802	N/A	17.3294	0.0055069	0	0	0	0
GU1001	119	2010-05-01	-85.0128	26.0005	0.413198	1645	36.552	24.09	-0.391563	N/A	17.3294	0.0186996	0	0	0	0
GU1001	120	2010-05-01	-84.9953	26.5042	0.598083	1324	36.576	24.03	-0.346194	N/A	17.3294	0.0417162	0	0	0	0
GU1001	121	2010-05-01	-85.0005	26.9992	0.794452	1164	36.264	23	-0.315746	N/A	17.3294	0.0850417	0	0	0	0
GU1001	122	2010-05-01	-85.0017	27.5045	0.966721	1079	36.537	23.28	-0.314884	N/A	17.3294	0.0798408	0	0	0	0
GU1001	123	2010-05-02	-84.9985	28.0098	0.140301	1089	36.568	23.89	-0.327026	N/A	18.3088	0.0772679	0	0	0	0
GU1001	124	2010-05-02	-85.5003	28.6643	0.399097	1237	35.464	21.78	-0.333446	N/A	18.3088	0.0760529	0	0	0	0
GU1001	125	2010-05-02	-86.0008	28.4995	0.571505	1097	35.658	22.25	-0.320966	N/A	18.3088	0.0532463	0	0	0	0
GU1001	126	2010-05-02	-86.0063	29.2048	0.799633	1227	35.262	21.83	-0.290233	N/A	18.3088	0.0164205	0	0	0	0
GU1001	127	2010-05-02	-86.5007	29.4988	0.988927	1056	35.076	22.3	-0.277512	N/A	18.3088	0.0429546	0	0	0	0
GU1001	128	2010-05-03	-86.4983	28.9957	0.171887	1588	36.076	22.31	-0.310217	N/A	19.2595	0.0235527	0	0	0	0
GU1001	129	2010-05-03	-87.006	28.4977	0.408603	1498	36.304	23.79	-0.271736	N/A	19.2595	0.0141075	0	0	0	0
GU1001	130	2010-05-03	-86.9952	29.0008	0.655671	1056	35.573	23.51	-0.272522	N/A	19.2595	0.0475046	0	0	0	0
GU1001	131	2010-05-11	-87	29.9828	0.0231944	890	33.816	23.07	-0.340358	N/A	26.5202	0.0327489	0	0	0	0
GU1001	132	2010-05-11	-87.0047	28.0008	0.602176	1353	36.512	26.82	-0.35589	N/A	26.5202	0.0391351	0	0	0	0
GU1001	133	2010-05-11	-87.0032	27.5033	0.781175	814	36.527	26.76	-0.28186	N/A	26.5202	0.336692	0	0	0	0
GU1001	134	2010-05-11	-87.0138	27.002	0.978071	1221	36.423	28.32	0.0905417	N/A	26.5202	1.56032	0	0	0	0
GU1001	135	2010-05-12	-87.0095	26.5037	0.179525	747	36.396	28.07	0.353829	N/A	27.478	0.309955	0	0	0	0
GU1001	136	2010-05-12	-87.0008	26.2867	0.278098	1236	36.443	27.78	0.419754	N/A	27.478	0.173779	0	0	0	0
GU1001	137	2010-05-12	-87.508	26.0085	0.474543	961	36.462	27.89	0.353365	N/A	27.478	0.168478	0	0	0	0
GU1001	138	2010-05-12	-87.9997	26.0127	0.634136	1401	36.446	28.16	0.214179	N/A	27.478	0.358542	0	0	0	0
GU1001	139	2010-05-12	-88.0008	26.5033	0.788108	896	36.426	27.58	0.121783	N/A	27.478	0.76232	0	0	0	0
GU1001	140	2010-05-12	-88.0172	26.9998	0.950401	946	36.42	28.03	-0.14345	N/A	27.478	0.34848	0	0	0	0
GU1001	141	2010-05-13	-88.493	26.9998	0.157593	1058	36.468	26.8	-0.183821	N/A	28.4614	0.0697246	0	0	0	0
GU1001	142	2010-05-13	-89.005	27.0018	0.324356	1326	36.288	25.65	-0.146296	N/A	28.4614	0.0626202	0	0	0	0
GU1001	143	2010-05-13	-89.0003	27.1665	0.427384	1318	36.341	25.68	-0.165915	N/A	28.4614	0.113792	0	0	0	0
GU1001	144	2010-05-13	-88.9997	27.3347	0.526802	1138	36.186	25.5	-0.193706	N/A	28.4614	0.165022	0	0	0	0
GU1001	145	2010-05-13	-89	27.4997	0.629931	1358	35.951	25.34	-0.240765	N/A	28.4614	0.216526	0	0	0	0
GU1001	146	2010-05-13	-88.9952	27.6622	0.736373	1239	36	25.73	-0.289182	N/A	28.4614	0.204383	0	0	0	0
GU1001	147	2010-05-13	-88.9898	27.8328	0.850274	1266	35.967	25.71	-0.311604	N/A	28.4614	0.071603	0	0	0	0
GU1001	148	2010-05-13	-89	27.9983	0.978584	1219	35.833	25.57	-0.322833	N/A	28.4614	0.0239731	0	0	0	0
GU1001	149	2010-05-14	-89.5108	28.0033	0.137598	1172	36.001	25.18	-0.242788	N/A	29.4704	0.318259	0	0	0	0
GU1001	150	2010-05-14	-89.6713	28.0063	0.213654	1320	35.912	25.37	-0.233061	N/A	29.4704	0.319312	0	0	0	0
GU1001	151	2010-05-14	-89.8368	28.0077	0.309911	1194	35.811	24.85	-0.238261	N/A	29.4704	0.268807	0	0	0	0
GU1001	152	2010-05-14	-89.9195	28.0008	0.39522	1266	36.065	25.45	-0.245323	N/A	29.4704	0.254997	0	0	0	0
GU1001	153	2010-05-14	-89.9935	28.005	0.478515	1199	36.132	25.56	-0.258223	N/A	29.4704	0.214552	0	0	0	0
GU1001	154	2010-05-14	-90.5012	28.0883	0.656632	845	36.504	25.51	-0.333894	N/A	29.4704	0.010204	0	0	0	0
GU1001	155	2010-05-14	-90.7317	27.9975	0.768248	1112	36.484	25.59	-0.335844	N/A	29.4704	0.0181239	0	0	0	0
GU1001	156	2010-05-14	-90.9927	27.9872	0.901829	1095	35.941	24.68	-0.325325	N/A	29.4704	0.0272623	0	0	0	0
GU1001	157	2010-05-15	-91.5082	28.0047	0.085191	1113	36.259	24.93	-0.312202	N/A	0.972534	0.0435163	0	0	0	0
GU1001	158	2010-05-15	-91.9995	28.008	0.237149	1134	35.581	24.59	-0.325789	N/A	0.972534	0.023937	0	0	0	0
GU1001	159	2010-05-15	-92.5083	28.0047	0.396152	867	34.751	25.15	-0.339771	N/A	0.972534	0.0146782	0	0	0	0
GU1001	160	2010-05-15	-92.9988	28.0113	0.560583	967	34.577	25.45	-0.339085	N/A	0.972534	0.0098345	0	0	0	0
GU1001	161	2010-05-15	-93.502	28.0067	0.731777	987	34.534	25.32	-0.340077	N/A	0.972534	0.0079352	0	0	0	0
GU1001	162	2010-05-15	-94.0067	27.9963	0.892342	814	34.181	24.6	-0.324883	N/A	0.972534	0.0141509	0	0	0	0
GU1001	163	2010-05-16	-94.4958	28.0043	0.0506829	878	34.686	24.31	-0.308279	N/A	2.02503	0.0141452	0	0	0	0
GU1001	164	2010-05-16	-95.0028	28.0095	0.193812	1155	34.082	24.88	-0.295637	N/A	2.02503	0.0057565	0	0	0	0
GU1001	165	2010-05-16	-95.4987	28.0003	0.347517	1029	31.688	24.82	-0.270834	N/A	2.02503	0.0050977	0	0	0	0
GU1001	166	2010-05-16	-96.005	27.9923	0.507461	1230	30.452	25.13	-0.249123	N/A	2.02503	0.0295632	0	0	0	0
GU1001	167	2010-05-16	-96.0025	27.5515	0.646383	987	33.98	25.81	-0.31337	N/A	2.02503	0.0359036	0	0	0	0
GU1001	168	2010-05-16	-95.9965	27.254	0.759174	1179	34.791	25.85	-0.311016	N/A	2.02503	0.018937	0	0	0	0
GU1001	169	2010-05-16	-96.0063	27.001	0.888576	1386	35.787	25.52	-0.306242	N/A	2.02503	0.0881187	0	0	0	0
GU1001	170	2010-05-17	-96.006	26.758	0.00409722	1229	36.12	25.41	-0.278936	N/A	3.09217	0.0883336	0	0	0	0
GU1001	171	2010-05-17	-95.9993	26.4953	0.120405	1071	35.116	25.84	-0.324253	N/A	3.09217	0.012925	0	0	0	0
GU1001	172	2010-05-17	-95.994	26.0167	0.296431	1181	34.683	25.81	-0.297056	N/A	3.09217	0.0479202	0	0	0	0
GU1001	173	2010-05-17	-95.5072	26.0162	0.463258	892	35.368	26.02	-0.270029	N/A	3.09217	0.0521499	0	0	0	0
GU1001	174	2010-05-17	-95.0012	26.0143	0.613753	2341	35.371	25.91	-0.280727	N/A	3.09217	0.091939	0	0	0	0
GU1001	175	2010-05-17	-95.0017	26.1663	0.711925	1175	35.88	25.38	-0.314434	N/A	3.09217	0.0373742	0	0	0	0
GU1001	176	2010-05-17	-95.0027	26.3275	0.817157	1417	35.843	26.31	-0.301485	N/A	3.09217	0.0019294	0	0	0	0
GU1001	177	2010-05-18	-95.0058	26.5018	0.0385069	958	36.082	25.87	-0.25554	N/A	4.16841	0.178505	0	0	0	0
GU1001	179	2010-05-18	-94.495	27.0047	0.32485	1086	35.217	25.81	-0.2451	N/A	4.16841	0.0356771	0	0	0	0
GU1001	180	2010-05-18	-94.2508	26.9997	0.425359	1682	35.957	25.97	-0.29976	N/A	4.16841	0.0031635	0	0	0	0
GU1001	181	2010-05-18	-94.1702	27.0098	0.52265	2585	35.946	26.15	-0.308412	N/A	4.16841	0.0138713	0	0	0	0
GU1001	182	2010-05-18	-94.0917	27.0083	0.63906	2705	35.907	26.55	-0.313178	N/A	4.16841	0.0357312	0	0	0	0
GU1001	183	2010-05-18	-94.0002	27.0035	0.741655	2362	35.514	26.34	-0.313457	N/A	4.16841	0.0718764	0	0	0	0
GU1001	184	2010-05-18	-94.0077	26.5013	0.914178	1188	36.033	25.59	-0.390042	N/A	4.16841	0.0351594	0	0	0	0
GU1001	185	2010-05-19	-93.9967	26.0198	0.0809144	1277	36.111	25.56	-0.371686	N/A	5.24889	0.0301222	0	0	0	0
GU1001	186	2010-05-19	-93.4987	26.0287	0.243831	1105	36.426	25.89	-0.388242	N/A	5.24889	0.0447916	0	0	0	0
GU1001	187	2010-05-19	-92.9998	26.2822	0.420478	1434	36.074	25.99	-0.381781	N/A	5.24889	0.0279047	0	0	0	0
GU1001	188	2010-05-19	-92.9947	26.505	0.538781	2062	35.896	26.06	-0.374033	N/A	5.24889	0.0014222	0	0	0	0
GU1001	189	2010-05-19	-93.0005	26.9992	0.71849	2401	35.504	26.13	-0.321292	N/A	5.24889	0.0044513	0	0	0	0
GU1001	190	2010-05-19	-92.5048	27.0008	0.890278	1188	36.333	26.3	-0.324006	N/A	5.24889	0.0346822	0	0	0	0
GU1001	191	2010-05-20	-91.9985	26.998	0.061304	1207	36.237	26.21	-0.278094	N/A	6.33013	0.0360336	0	0	0	0
GU1001	192	2010-05-20	-91.9993	26.5112	0.228866	1099	36.112	26.23	-0.312348	N/A	6.33013	0.0389661	0	0	0	0
GU1001	193	2010-05-20	-91.9998	26.0035	0.422326	1467	36.47	26.38	-0.217294	N/A	6.33013	0.356427	0	0	0	0
GU1001	194	2010-05-20	-91.5017	26.0035	0.577496	2128	36.417	26.37	-0.198712	N/A	6.33013	0.119701	0	0	0	0
GU1001	195	2010-05-20	-90.9987	25.9982	0.732303	2193	35.953	26.72	-0.238847	N/A	6.33013	0.0185996	0	0	0	0
GU1001	196	2010-05-20	-91.0007	26.501	0.913831	1274	35.901	26.69	-0.275246	N/A	6.33013	0.0114458	0	0	0	0
GU1001	197	2010-05-21	-90.9993	26.9983	0.0821914	1441	36.256	26.43	-0.294331	N/A	7.41015	0.0078325	0	0	0	0
GU1001	198	2010-05-21	-90.5048	27.0107	0.24169	954	35.867	27.16	-0.254866	N/A	7.41015	0.0107627	0	0	0	0
GU1001	199	2010-05-21	-89.9938	27.0015	0.398119	2544	36.205	26.76	-0.170698	N/A	7.41015	0.0905187	0	0	0	0
GU1001	200	2010-05-21	-89.0008	26.0153	0.866165	1486	36.441	28.65	-0.118877	N/A	7.41015	0.4999	0	0	0	0
