# Supplementary material for: Early life ecology of the invasive lionfish (Pterois spp.) in the western Atlantic
Source: PLoS One. 2020 Dec 10;15(12):e0243138. doi: 10.1371/journal.pone.0243138 (PMC7728204; doi:10.1371/journal.pone.0243138)
Supplement: S3 Table — (XLSX) [file pone.0243138.s003.xlsx]

## Sheet: Sample
Cruise	Station No	Sampling Time (Local, /24hr)	Gear Name	Sample No	Sample No Type	Mesh Size (μm)	Sampling Depth (m)	Volume Filtered (m3)	Total Pterois spp.	n Preflexion	n Flexion	n Postflexion
GU1001	1	0.447326	Neuston	38983	SEAMAP	947	0.5	N/A	0	0	0	0
GU1001	1	0.447326	Surface 10	38984	SEAMAP	505	10	794	0	0	0	0
GU1001	2	0.544676	Neuston	38985	SEAMAP	947	0.5	N/A	0	0	0	0
GU1001	2	0.544676	Surface 10	38986	SEAMAP	505	10	845	0	0	0	0
GU1001	3	0.670069	Neuston	38987	SEAMAP	947	0.5	N/A	0	0	0	0
GU1001	3	0.670069	Surface 10	38988	SEAMAP	505	10	925	0	0	0	0
GU1001	4	0.81434	Neuston	38989	SEAMAP	947	0.5	N/A	0	0	0	0
GU1001	4	0.81434	Surface 10	38990	SEAMAP	505	10	898	0	0	0	0
GU1001	5	0.895596	Neuston	38991	SEAMAP	947	0.5	N/A	0	0	0	0
GU1001	5	0.895596	Surface 10	38992	SEAMAP	505	10	995	0	0	0	0
GU1001	6	0.994358	Neuston	38993	SEAMAP	947	0.5	N/A	0	0	0	0
GU1001	6	0.994358	Surface 10	38994	SEAMAP	505	10	848	0	0	0	0
GU1001	7	0.0874595	Neuston	38995	SEAMAP	947	0.5	N/A	0	0	0	0
GU1001	7	0.0874595	Surface 10	38996	SEAMAP	505	10	925	0	0	0	0
GU1001	8	0.160353	Neuston	38997	SEAMAP	947	0.5	N/A	0	0	0	0
GU1001	8	0.160353	Surface 10	38998	SEAMAP	505	10	1321	0	0	0	0
GU1001	9	0.229329	Neuston	38999	SEAMAP	947	0.5	N/A	0	0	0	0
GU1001	9	0.229329	Surface 10	39000	SEAMAP	505	10	1143	0	0	0	0
GU1001	10	0.47946	Neuston	39001	SEAMAP	947	0.5	N/A	0	0	0	0
GU1001	10	0.47946	Surface 10	39002	SEAMAP	505	10	974	0	0	0	0
GU1001	10	0.47946	Surface 10	39003	SEAMAP	505	10	1157	0	0	0	0
GU1001	11	0.527446	Neuston	39004	SEAMAP	947	0.5	N/A	0	0	0	0
GU1001	11	0.527446	Surface 10	39005	SEAMAP	505	10	1168	0	0	0	0
GU1001	11	0.527446	Surface 10	39006	SEAMAP	505	10	1125	0	0	0	0
GU1001	12	0.601107	Neuston	39007	SEAMAP	947	0.5	N/A	0	0	0	0
GU1001	12	0.601107	Surface 10	39008	SEAMAP	505	10	1239	0	0	0	0
GU1001	12	0.601107	Surface 10	39009	SEAMAP	505	10	1269	0	0	0	0
GU1001	13	0.674711	Neuston	39010	SEAMAP	947	0.5	N/A	0	0	0	0
GU1001	13	0.674711	Surface 10	39011	SEAMAP	505	10	1237	0	0	0	0
GU1001	13	0.674711	Surface 10	39012	SEAMAP	505	10	1174	0	0	0	0
GU1001	14	0.746254	Neuston	39013	SEAMAP	947	0.5	N/A	0	0	0	0
GU1001	14	0.746254	Surface 10	39014	SEAMAP	505	10	1134	0	0	0	0
GU1001	14	0.746254	Surface 10	39015	SEAMAP	505	10	1607	0	0	0	0
GU1001	15	0.840725	Neuston	39016	SEAMAP	947	0.5	N/A	0	0	0	0
GU1001	15	0.840725	Surface 10	39017	SEAMAP	505	10	881	0	0	0	0
GU1001	15	0.840725	Surface 10	39018	SEAMAP	505	10	1014	0	0	0	0
GU1001	16	0.938858	Neuston	39019	SEAMAP	947	0.5	N/A	0	0	0	0
GU1001	16	0.938858	Surface 10	39020	SEAMAP	505	10	991	0	0	0	0
GU1001	16	0.938858	Surface 10	39021	SEAMAP	505	10	882	0	0	0	0
GU1001	17	0.991061	Neuston	39022	SEAMAP	947	0.5	N/A	0	0	0	0
GU1001	17	0.991061	Surface 10	39023	SEAMAP	505	10	943	0	0	0	0
GU1001	17	0.991061	Surface 10	39024	SEAMAP	505	10	1040	0	0	0	0
GU1001	18	0.0908912	Neuston	39025	SEAMAP	947	0.5	N/A	0	0	0	0
GU1001	18	0.0908912	Surface 10	39026	SEAMAP	505	10	1093	0	0	0	0
GU1001	18	0.0908912	Surface 10	39027	SEAMAP	505	10	1008	0	0	0	0
GU1001	19	0.195513	Neuston	39028	SEAMAP	947	0.5	N/A	2	0	0	0
GU1001	19	0.195513	Surface 10	39029	SEAMAP	505	10	878	0	0	0	0
GU1001	19	0.195513	Surface 10	39030	SEAMAP	505	10	702	0	0	0	0
GU1001	20	0.291539	Neuston	39031	SEAMAP	947	0.5	N/A	0	0	0	0
GU1001	20	0.291539	Surface 10	39032	SEAMAP	505	10	1013	0	0	0	0
GU1001	20	0.291539	Surface 10	39033	SEAMAP	505	10	1064	0	0	0	0
GU1001	21	0.447492	Neuston	39034	SEAMAP	947	0.5	N/A	0	0	0	0
GU1001	21	0.447492	Surface 10	39035	SEAMAP	505	10	983	0	0	0	0
GU1001	21	0.447492	Surface 10	39036	SEAMAP	505	10	1044	0	0	0	0
GU1001	22	0.668272	Neuston	39037	SEAMAP	947	0.5	N/A	0	0	0	0
GU1001	22	0.668272	Surface 10	39038	SEAMAP	505	10	1141	0	0	0	0
GU1001	22	0.668272	Surface 10	39039	SEAMAP	505	10	741	0	0	0	0
GU1001	23	0.770556	Neuston	39040	SEAMAP	947	0.5	N/A	0	0	0	0
GU1001	23	0.770556	Surface 10	39041	SEAMAP	505	10	1094	0	0	0	0
GU1001	23	0.770556	Surface 10	39042	SEAMAP	505	10	1193	0	0	0	0
GU1001	24	0.86282	Neuston	39043	SEAMAP	947	0.5	N/A	0	0	0	0
GU1001	24	0.86282	Surface 10	39044	SEAMAP	505	10	1112	1	0	0	1
GU1001	24	0.86282	Surface 10	39045	SEAMAP	505	10	1111	1	0	0	1
GU1001	25	0.969745	Neuston	39046	SEAMAP	947	0.5	N/A	0	0	0	0
GU1001	25	0.969745	Surface 10	39047	SEAMAP	505	10	1091	0	0	0	0
GU1001	25	0.969745	Surface 10	39048	SEAMAP	505	10	1031	0	0	0	0
GU1001	26	0.0395023	Neuston	39049	SEAMAP	947	0.5	N/A	0	0	0	0
GU1001	26	0.0395023	Surface 10	39050	SEAMAP	505	10	1185	0	0	0	0
GU1001	26	0.0395023	Surface 10	39051	SEAMAP	505	10	1169	0	0	0	0
GU1001	27	0.110586	Neuston	39052	SEAMAP	947	0.5	N/A	0	0	0	0
GU1001	27	0.110586	Surface 10	39053	SEAMAP	505	10	941	0	0	0	0
GU1001	27	0.110586	Surface 10	39054	SEAMAP	505	10	931	0	0	0	0
GU1001	28	0.171856	Neuston	39055	SEAMAP	947	0.5	N/A	0	0	0	0
GU1001	28	0.171856	Surface 10	39056	SEAMAP	505	10	1011	0	0	0	0
GU1001	28	0.171856	Surface 10	39057	SEAMAP	505	10	928	0	0	0	0
GU1001	29	0.345019	Neuston	39058	SEAMAP	947	0.5	N/A	0	0	0	0
GU1001	29	0.345019	Surface 10	39059	SEAMAP	505	10	937	0	0	0	0
GU1001	29	0.345019	Surface 10	39060	SEAMAP	505	10	1075	0	0	0	0
GU1001	30	0.445895	Neuston	39061	SEAMAP	947	0.5	N/A	0	0	0	0
GU1001	30	0.445895	Surface 10	39062	SEAMAP	505	10	992	0	0	0	0
GU1001	30	0.445895	Surface 10	39063	SEAMAP	505	10	1214	0	0	0	0
GU1001	31	0.95929	Neuston	39064	SEAMAP	947	0.5	N/A	0	0	0	0
GU1001	31	0.95929	Surface 10	39065	SEAMAP	505	10	1270	0	0	0	0
GU1001	31	0.95929	Surface 10	39066	SEAMAP	505	10	1187	0	0	0	0
GU1001	32	0.101165	Bongo	39067	SEAMAP	333	201	308	0	0	0	0
GU1001	32	0.101165	Neuston	39069	SEAMAP	947	0.5	N/A	0	0	0	0
GU1001	32	0.101165	Surface 10	39070	SEAMAP	505	10	1199	0	0	0	0
GU1001	33	0.19936	Bongo	39071	SEAMAP	333	200	286	0	0	0	0
GU1001	33	0.19936	Neuston	39073	SEAMAP	947	0.5	N/A	0	0	0	0
GU1001	33	0.19936	Surface 10	39074	SEAMAP	505	10	1163	0	0	0	0
GU1001	34	0.316686	Bongo	39075	SEAMAP	333	199	283	0	0	0	0
GU1001	34	0.316686	Neuston	39077	SEAMAP	947	0.5	N/A	0	0	0	0
GU1001	34	0.316686	Surface 10	39078	SEAMAP	505	10	1156	0	0	0	0
GU1001	35	0.434016	Neuston	39079	SEAMAP	947	0.5	N/A	0	0	0	0
GU1001	35	0.434016	Surface 10	39080	SEAMAP	505	10	969	0	0	0	0
GU1001	35	0.434016	Surface 10	39081	SEAMAP	505	10	1221	0	0	0	0
GU1001	36	0.551659	Neuston	39082	SEAMAP	947	0.5	N/A	0	0	0	0
GU1001	36	0.551659	Surface 10	39083	SEAMAP	505	10	1286	0	0	0	0
GU1001	36	0.551659	Surface 10	39084	SEAMAP	505	10	1302	0	0	0	0
GU1001	37	0.708345	Bongo	39085	SEAMAP	333	201	251	0	0	0	0
GU1001	37	0.708345	Neuston	39087	SEAMAP	947	0.5	N/A	0	0	0	0
GU1001	37	0.708345	Surface 10	39088	SEAMAP	505	10	1466	0	0	0	0
GU1001	38	0.0417207	Bongo	39089	SEAMAP	333	199	330	0	0	0	0
GU1001	38	0.0417207	Neuston	39091	SEAMAP	947	0.5	N/A	0	0	0	0
GU1001	38	0.0417207	Surface 10	39092	SEAMAP	505	10	968	0	0	0	0
GU1001	39	0.135081	Bongo	39093	SEAMAP	333	201	324	0	0	0	0
GU1001	39	0.135081	Neuston	39095	SEAMAP	947	0.5	N/A	0	0	0	0
GU1001	39	0.135081	Surface 10	39096	SEAMAP	505	10	967	0	0	0	0
GU1001	40	0.225583	Bongo	39097	SEAMAP	333	201	327	0	0	0	0
GU1001	40	0.225583	Neuston	39099	SEAMAP	947	0.5	N/A	0	0	0	0
GU1001	40	0.225583	Surface 10	39100	SEAMAP	505	10	836	0	0	0	0
GU1001	41	0.332921	Bongo	39101	SEAMAP	333	202	275	0	0	0	0
GU1001	41	0.332921	Neuston	39103	SEAMAP	947	0.5	N/A	0	0	0	0
GU1001	41	0.332921	Surface 10	39104	SEAMAP	505	10	956	0	0	0	0
GU1001	42	0.459336	Bongo	39105	SEAMAP	333	215	223	0	0	0	0
GU1001	42	0.459336	Neuston	39107	SEAMAP	947	0.5	N/A	0	0	0	0
GU1001	42	0.459336	Surface 10	39108	SEAMAP	505	10	962	0	0	0	0
GU1001	43	0.565139	Bongo	39109	SEAMAP	333	86	143	0	0	0	0
GU1001	43	0.565139	Neuston	39111	SEAMAP	947	0.5	N/A	0	0	0	0
GU1001	43	0.565139	Surface 10	39112	SEAMAP	505	10	979	0	0	0	0
GU1001	44	0.662596	Bongo	39113	SEAMAP	333	68	101	0	0	0	0
GU1001	44	0.662596	Neuston	39115	SEAMAP	947	0.5	N/A	0	0	0	0
GU1001	44	0.662596	Surface 10	39116	SEAMAP	505	10	773	0	0	0	0
GU1001	45	0.791624	Bongo	39117	SEAMAP	333	74	70	0	0	0	0
GU1001	45	0.791624	Neuston	39119	SEAMAP	947	0.5	N/A	0	0	0	0
GU1001	45	0.791624	Surface 10	39120	SEAMAP	505	10	1010	0	0	0	0
GU1001	46	0.890702	Bongo	39121	SEAMAP	333	123	182	0	0	0	0
GU1001	46	0.890702	Neuston	39123	SEAMAP	947	0.5	N/A	0	0	0	0
GU1001	46	0.890702	Surface 10	39124	SEAMAP	505	10	706	0	0	0	0
GU1001	47	0.99436	Bongo	39125	SEAMAP	333	200	294	0	0	0	0
GU1001	47	0.99436	Neuston	39127	SEAMAP	947	0.5	N/A	0	0	0	0
GU1001	47	0.99436	Surface 10	39128	SEAMAP	505	10	1082	0	0	0	0
GU1001	48	0.0830748	Bongo	39129	SEAMAP	333	199	306	0	0	0	0
GU1001	48	0.0830748	Neuston	39131	SEAMAP	947	0.5	N/A	0	0	0	0
GU1001	48	0.0830748	Surface 10	39132	SEAMAP	505	10	1013	0	0	0	0
GU1001	49	0.194753	Bongo	39133	SEAMAP	333	201	202	0	0	0	0
GU1001	49	0.194753	Neuston	39135	SEAMAP	947	0.5	N/A	0	0	0	0
GU1001	49	0.194753	Surface 10	39136	SEAMAP	505	10	1017	0	0	0	0
GU1001	50	0.297292	Bongo	39137	SEAMAP	333	141	228	0	0	0	0
GU1001	50	0.297292	Neuston	39139	SEAMAP	947	0.5	N/A	0	0	0	0
GU1001	50	0.297292	Surface 10	39140	SEAMAP	505	10	787	1	0	0	0
GU1001	51	0.872917	Bongo	39141	SEAMAP	333	200	248	0	0	0	0
GU1001	51	0.872917	Neuston	39143	SEAMAP	947	0.5	N/A	0	0	0	0
GU1001	51	0.872917	Surface 10	39144	SEAMAP	505	10	1032	0	0	0	0
GU1001	52	0.994668	Bongo	39145	SEAMAP	333	200	223	0	0	0	0
GU1001	52	0.994668	Neuston	39147	SEAMAP	947	0.5	N/A	0	0	0	0
GU1001	52	0.994668	Surface 10	39148	SEAMAP	505	10	566	0	0	0	0
GU1001	53	0.112079	Bongo	39149	SEAMAP	333	200	245	0	0	0	0
GU1001	53	0.112079	Neuston	39151	SEAMAP	947	0.5	N/A	0	0	0	0
GU1001	53	0.112079	Surface 10	39152	SEAMAP	505	10	623	0	0	0	0
GU1001	54	0.236601	Bongo	39153	SEAMAP	333	200	266	0	0	0	0
GU1001	54	0.236601	Neuston	39155	SEAMAP	947	0.5	N/A	0	0	0	0
GU1001	54	0.236601	Surface 10	39156	SEAMAP	505	10	574	0	0	0	0
GU1001	55	0.367589	Bongo	39157	SEAMAP	333	200	340	0	0	0	0
GU1001	55	0.367589	Neuston	39159	SEAMAP	947	0.5	N/A	0	0	0	0
GU1001	55	0.367589	Surface 10	39160	SEAMAP	505	10	689	0	0	0	0
GU1001	56	0.480475	Bongo	39161	SEAMAP	333	201	326	0	0	0	0
GU1001	56	0.480475	Neuston	39163	SEAMAP	947	0.5	N/A	0	0	0	0
GU1001	56	0.480475	Surface 10	39164	SEAMAP	505	10	630	0	0	0	0
GU1001	57	0.628877	Bongo	39165	SEAMAP	333	200	271	0	0	0	0
GU1001	57	0.628877	Neuston	39167	SEAMAP	947	0.5	N/A	0	0	0	0
GU1001	57	0.628877	Surface 10	39168	SEAMAP	505	10	732	0	0	0	0
GU1001	58	0.758866	Bongo	39169	SEAMAP	333	200	361	0	0	0	0
GU1001	58	0.758866	Neuston	39171	SEAMAP	947	0.5	N/A	0	0	0	0
GU1001	58	0.758866	Surface 10	39172	SEAMAP	505	10	519	0	0	0	0
GU1001	59	0.882552	Neuston	39173	SEAMAP	947	0.5	N/A	0	0	0	0
GU1001	59	0.882552	Surface 10	39174	SEAMAP	505	10	299	0	0	0	0
GU1001	60	0.0671682	Neuston	39175	SEAMAP	947	0.5	N/A	0	0	0	0
GU1001	60	0.0671682	Surface 10	39176	SEAMAP	505	10	609	0	0	0	0
GU1001	60	0.0671682	Surface 10	39177	SEAMAP	505	10	642	0	0	0	0
GU1001	61	0.24588	Neuston	39178	SEAMAP	947	0.5	N/A	0	0	0	0
GU1001	61	0.24588	Surface 10	39179	SEAMAP	505	10	473	0	0	0	0
GU1001	61	0.24588	Surface 10	39180	SEAMAP	505	10	428	0	0	0	0
GU1001	62	0.36245	Neuston	39181	SEAMAP	947	0.5	N/A	0	0	0	0
GU1001	62	0.36245	Surface 10	39182	SEAMAP	505	10	632	0	0	0	0
GU1001	62	0.36245	Surface 10	39183	SEAMAP	505	10	570	0	0	0	0
GU1001	63	0.459097	Neuston	39184	SEAMAP	947	0.5	N/A	0	0	0	0
GU1001	63	0.459097	Surface 10	39185	SEAMAP	505	10	421	0	0	0	0
GU1001	63	0.459097	Surface 10	39186	SEAMAP	505	10	615	0	0	0	0
GU1001	64	0.653916	Neuston	39187	SEAMAP	947	0.5	N/A	0	0	0	0
GU1001	64	0.653916	Surface 10	39188	SEAMAP	505	10	616	0	0	0	0
GU1001	64	0.653916	Surface 10	39189	SEAMAP	505	10	593	0	0	0	0
GU1001	65	0.771852	Neuston	39190	SEAMAP	947	0.5	N/A	0	0	0	0
GU1001	65	0.771852	Surface 10	39191	SEAMAP	505	10	494	0	0	0	0
GU1001	65	0.771852	Surface 10	39192	SEAMAP	505	10	478	0	0	0	0
GU1001	66	0.931674	Neuston	39193	SEAMAP	947	0.5	N/A	0	0	0	0
GU1001	66	0.931674	Surface 10	39194	SEAMAP	505	10	669	0	0	0	0
GU1001	66	0.931674	Surface 10	39195	SEAMAP	505	10	756	0	0	0	0
GU1001	67	0.0298804	Neuston	39196	SEAMAP	947	0.5	N/A	0	0	0	0
GU1001	67	0.0298804	Surface 10	39197	SEAMAP	505	10	646	0	0	0	0
GU1001	67	0.0298804	Surface 10	39198	SEAMAP	505	10	629	0	0	0	0
GU1001	68	0.126848	Neuston	39199	SEAMAP	947	0.5	N/A	0	0	0	0
GU1001	68	0.126848	Surface 10	39200	SEAMAP	505	10	608	0	0	0	0
GU1001	68	0.126848	Surface 10	39201	SEAMAP	505	10	502	0	0	0	0
GU1001	69	0.217195	Neuston	39202	SEAMAP	947	0.5	N/A	0	0	0	0
GU1001	69	0.217195	Surface 10	39203	SEAMAP	505	10	520	0	0	0	0
GU1001	69	0.217195	Surface 10	39204	SEAMAP	505	10	463	0	0	0	0
GU1001	70	0.307188	Neuston	39205	SEAMAP	947	0.5	N/A	0	0	0	0
GU1001	70	0.307188	Surface 10	39206	SEAMAP	505	10	792	0	0	0	0
GU1001	70	0.307188	Surface 10	39207	SEAMAP	505	10	785	0	0	0	0
GU1001	71	0.407176	Neuston	39208	SEAMAP	947	0.5	N/A	0	0	0	0
GU1001	71	0.407176	Surface 10	39209	SEAMAP	505	10	660	0	0	0	0
GU1001	71	0.407176	Surface 10	39210	SEAMAP	505	10	620	0	0	0	0
GU1001	72	0.626481	Neuston	39211	SEAMAP	947	0.5	N/A	0	0	0	0
GU1001	72	0.626481	Surface 10	39212	SEAMAP	505	10	560	0	0	0	0
GU1001	72	0.626481	Surface 10	39213	SEAMAP	505	10	384	0	0	0	0
GU1001	73	0.765486	Neuston	39214	SEAMAP	947	0.5	N/A	0	0	0	0
GU1001	73	0.765486	Surface 10	39215	SEAMAP	505	10	566	0	0	0	0
GU1001	73	0.765486	Surface 10	39216	SEAMAP	505	10	607	0	0	0	0
GU1001	74	0.885679	Neuston	39217	SEAMAP	947	0.5	N/A	0	0	0	0
GU1001	74	0.885679	Surface 10	39218	SEAMAP	505	10	549	0	0	0	0
GU1001	74	0.885679	Surface 10	39219	SEAMAP	505	10	459	0	0	0	0
GU1001	75	0.955235	Bongo	39220	SEAMAP	333	199	281	0	0	0	0
GU1001	75	0.955235	Neuston	39222	SEAMAP	947	0.5	N/A	0	0	0	0
GU1001	75	0.955235	Surface 10	39223	SEAMAP	505	10	746	0	0	0	0
GU1001	76	0.137076	Bongo	39224	SEAMAP	333	202	330	0	0	0	0
GU1001	76	0.137076	Neuston	39226	SEAMAP	947	0.5	N/A	0	0	0	0
GU1001	76	0.137076	Surface 10	39227	SEAMAP	505	10	527	0	0	0	0
GU1001	77	0.322041	Bongo	39228	SEAMAP	333	202	280	0	0	0	0
GU1001	77	0.322041	Neuston	39230	SEAMAP	947	0.5	N/A	0	0	0	0
GU1001	77	0.322041	Surface 10	39231	SEAMAP	505	10	614	0	0	0	0
GU1001	78	0.51593	Bongo	39232	SEAMAP	333	202	260	0	0	0	0
GU1001	78	0.51593	Neuston	39234	SEAMAP	947	0.5	N/A	0	0	0	0
GU1001	78	0.51593	Surface 10	39235	SEAMAP	505	10	570	0	0	0	0
GU1001	79	0.700058	Bongo	39236	SEAMAP	333	201	324	0	0	0	0
GU1001	79	0.700058	Neuston	39238	SEAMAP	947	0.5	N/A	0	0	0	0
GU1001	79	0.700058	Surface 10	39239	SEAMAP	505	10	1535	0	0	0	0
GU1001	80	0.869113	Bongo	39240	SEAMAP	333	199	298	0	0	0	0
GU1001	80	0.869113	Neuston	39242	SEAMAP	947	0.5	N/A	0	0	0	0
GU1001	80	0.869113	Surface 10	39243	SEAMAP	505	10	1157	0	0	0	0
GU1001	81	0.0168519	Bongo	39244	SEAMAP	333	202	304	0	0	0	0
GU1001	81	0.0168519	Neuston	39246	SEAMAP	947	0.5	N/A	0	0	0	0
GU1001	81	0.0168519	Surface 10	39247	SEAMAP	505	10	878	0	0	0	0
GU1001	82	0.209005	Bongo	39248	SEAMAP	333	201	321	0	0	0	0
GU1001	82	0.209005	Neuston	39250	SEAMAP	947	0.5	N/A	0	0	0	0
GU1001	82	0.209005	Surface 10	39251	SEAMAP	505	10	899	0	0	0	0
GU1001	83	0.320131	Bongo	39252	SEAMAP	333	201	326	0	0	0	0
GU1001	83	0.320131	Neuston	39254	SEAMAP	947	0.5	N/A	0	0	0	0
GU1001	83	0.320131	Surface 10	39255	SEAMAP	505	10	1211	0	0	0	0
GU1001	84	0.555829	Bongo	39256	SEAMAP	333	200	287	0	0	0	0
GU1001	84	0.555829	Neuston	39258	SEAMAP	947	0.5	N/A	0	0	0	0
GU1001	84	0.555829	Surface 10	39259	SEAMAP	505	10	847	0	0	0	0
GU1001	85	0.695004	Bongo	39260	SEAMAP	333	200	356	0	0	0	0
GU1001	85	0.695004	Neuston	39262	SEAMAP	947	0.5	N/A	0	0	0	0
GU1001	85	0.695004	Surface 10	39263	SEAMAP	505	10	966	0	0	0	0
GU1001	86	0.990459	Bongo	39264	SEAMAP	333	202	238	0	0	0	0
GU1001	86	0.990459	Neuston	39266	SEAMAP	947	0.5	N/A	0	0	0	0
GU1001	86	0.990459	Surface 10	39267	SEAMAP	505	14	953	0	0	0	0
GU1001	87	0.120664	Bongo	39268	SEAMAP	333	200	302	0	0	0	0
GU1001	87	0.120664	Neuston	39270	SEAMAP	947	0.5	N/A	0	0	0	0
GU1001	87	0.120664	Surface 10	39271	SEAMAP	505	10	954	0	0	0	0
GU1001	88	0.446192	Bongo	39272	SEAMAP	333	200	290	0	0	0	0
GU1001	88	0.446192	Neuston	39274	SEAMAP	947	0.5	N/A	0	0	0	0
GU1001	88	0.446192	Surface 10	39275	SEAMAP	505	14	950	0	0	0	0
GU1001	89	0.570255	Bongo	39276	SEAMAP	333	202	549	0	0	0	0
GU1001	89	0.570255	Neuston	39278	SEAMAP	947	0.5	N/A	0	0	0	0
GU1001	89	0.570255	Surface 10	39279	SEAMAP	505	14	1082	0	0	0	0
GU1001	90	0.758511	Bongo	39280	SEAMAP	333	201	284	0	0	0	0
GU1001	90	0.758511	Neuston	39282	SEAMAP	947	0.5	N/A	0	0	0	0
GU1001	90	0.758511	Surface 10	39283	SEAMAP	505	10	981	0	0	0	0
GU1001	91	0.853715	Bongo	39284	SEAMAP	333	208	330	0	0	0	0
GU1001	91	0.853715	Neuston	39286	SEAMAP	947	0.5	N/A	0	0	0	0
GU1001	91	0.853715	Surface 10	39287	SEAMAP	505	10	1340	0	0	0	0
GU1001	92	0.0405671	Bongo	39288	SEAMAP	333	201	198	0	0	0	0
GU1001	92	0.0405671	Neuston	39290	SEAMAP	947	0.5	N/A	0	0	0	0
GU1001	92	0.0405671	Surface 10	39291	SEAMAP	505	12	911	0	0	0	0
GU1001	93	0.726752	Bongo	39292	SEAMAP	333	200	364	0	0	0	0
GU1001	93	0.726752	Neuston	39294	SEAMAP	947	0.5	N/A	0	0	0	0
GU1001	93	0.726752	Surface 10	39295	SEAMAP	505	10	934	0	0	0	0
GU1001	94	0.260822	Bongo	39296	SEAMAP	333	201	274	0	0	0	0
GU1001	94	0.260822	Neuston	39298	SEAMAP	947	0.5	N/A	0	0	0	0
GU1001	94	0.260822	Surface 10	39299	SEAMAP	505	10	922	0	0	0	0
GU1001	95	0.555829	Bongo	39300	SEAMAP	333	201	286	0	0	0	0
GU1001	95	0.555829	Neuston	39302	SEAMAP	947	0.5	N/A	0	0	0	0
GU1001	95	0.555829	Surface 10	39303	SEAMAP	505	10	1003	0	0	0	0
GU1001	96	0.724032	Bongo	39304	SEAMAP	333	200	348	0	0	0	0
GU1001	96	0.724032	Neuston	39306	SEAMAP	947	0.5	N/A	0	0	0	0
GU1001	96	0.724032	Surface 10	39307	SEAMAP	505	10	796	0	0	0	0
GU1001	97	0.695772	Bongo	39308	SEAMAP	333	200	249	0	0	0	0
GU1001	97	0.695772	Neuston	39310	SEAMAP	947	0.5	N/A	0	0	0	0
GU1001	97	0.695772	Surface 10	39311	SEAMAP	505	10	722	0	0	0	0
GU1001	98	0.87283	Neuston	39312	SEAMAP	947	0.5	N/A	0	0	0	0
GU1001	98	0.87283	Surface 10	39313	SEAMAP	505	10	1070	0	0	0	0
GU1001	99	0.0352006	Bongo	39314	SEAMAP	333	156	342	0	0	0	0
GU1001	99	0.0352006	Neuston	39316	SEAMAP	947	0.5	N/A	0	0	0	0
GU1001	99	0.0352006	Surface 10	39317	SEAMAP	505	11	898	0	0	0	0
GU1001	100	0.181152	Neuston	39318	SEAMAP	947	0.5	N/A	0	0	0	0
GU1001	100	0.181152	Surface 10	39319	SEAMAP	505	10	1085	0	0	0	0
GU1001	101	0.323885	Bongo	39320	SEAMAP	333	200	288	0	0	0	0
GU1001	101	0.323885	Neuston	39322	SEAMAP	947	0.5	N/A	1	0	0	0
GU1001	101	0.323885	Surface 10	39323	SEAMAP	505	10	1005	0	0	0	0
GU1001	102	0.572112	Neuston	39324	SEAMAP	947	0.5	N/A	0	0	0	0
GU1001	102	0.572112	Surface 10	39325	SEAMAP	505	13	1068	0	0	0	0
GU1001	103	0.708617	Neuston	39326	SEAMAP	947	0.5	N/A	0	0	0	0
GU1001	103	0.708617	Surface 10	39327	SEAMAP	505	11	552	0	0	0	0
GU1001	104	0.862492	Bongo	39328	SEAMAP	333	201	215	0	0	0	0
GU1001	104	0.862492	Neuston	39330	SEAMAP	947	0.5	N/A	0	0	0	0
GU1001	104	0.862492	Surface 10	39331	SEAMAP	505	13	921	0	0	0	0
GU1001	105	0.0122512	Neuston	39332	SEAMAP	947	0.5	N/A	0	0	0	0
GU1001	105	0.0122512	Surface 10	39333	SEAMAP	505	10	903	0	0	0	0
GU1001	106	0.12777	Bongo	39334	SEAMAP	333	202	274	0	0	0	0
GU1001	106	0.12777	Neuston	39336	SEAMAP	947	0.5	N/A	0	0	0	0
GU1001	106	0.12777	Surface 10	39337	SEAMAP	505	10	956	0	0	0	0
GU1001	107	0.284913	Neuston	39338	SEAMAP	947	0.5	N/A	0	0	0	0
GU1001	107	0.284913	Surface 10	39339	SEAMAP	505	10	937	0	0	0	0
GU1001	108	0.494761	Bongo	39340	SEAMAP	333	201	381	0	0	0	0
GU1001	108	0.494761	Neuston	39342	SEAMAP	947	0.5	N/A	0	0	0	0
GU1001	108	0.494761	Surface 10	39343	SEAMAP	505	12	641	0	0	0	0
GU1001	109	0.660571	Bongo	39344	SEAMAP	333	201	296	0	0	0	0
GU1001	109	0.660571	Neuston	39346	SEAMAP	947	0.5	N/A	0	0	0	0
GU1001	109	0.660571	Surface 10	39347	SEAMAP	505	10	772	0	0	0	0
GU1001	110	0.833229	Bongo	39348	SEAMAP	333	200	431	0	0	0	0
GU1001	110	0.833229	Neuston	39350	SEAMAP	947	0.5	N/A	0	0	0	0
GU1001	110	0.833229	Surface 10	39351	SEAMAP	505	10	1019	0	0	0	0
GU1001	111	0.0508333	Bongo	39352	SEAMAP	333	201	225	0	0	0	0
GU1001	111	0.0508333	Neuston	39354	SEAMAP	947	0.5	N/A	0	0	0	0
GU1001	111	0.0508333	Surface 10	39355	SEAMAP	505	15	1051	0	0	0	0
GU1001	112	0.22213	Bongo	39356	SEAMAP	333	200	236	0	0	0	0
GU1001	112	0.22213	Neuston	39358	SEAMAP	947	0.5	N/A	0	0	0	0
GU1001	112	0.22213	Surface 10	39359	SEAMAP	505	10	1046	0	0	0	0
GU1001	113	0.393835	Bongo	39360	SEAMAP	333	201	207	0	0	0	0
GU1001	113	0.393835	Neuston	39362	SEAMAP	947	0.5	N/A	0	0	0	0
GU1001	113	0.393835	Surface 10	39363	SEAMAP	505	10	1003	0	0	0	0
GU1001	114	0.549387	Neuston	39364	SEAMAP	947	0.5	N/A	0	0	0	0
GU1001	114	0.549387	Surface 10	39365	SEAMAP	505	11	871	0	0	0	0
GU1001	115	0.728264	Bongo	39366	SEAMAP	333	125	193	0	0	0	0
GU1001	115	0.728264	Neuston	39368	SEAMAP	947	0.5	N/A	0	0	0	0
GU1001	115	0.728264	Surface 10	39369	SEAMAP	505	11	907	0	0	0	0
GU1001	116	0.90897	Bongo	39370	SEAMAP	333	138	203	0	0	0	0
GU1001	116	0.90897	Neuston	39372	SEAMAP	947	0.5	N/A	0	0	0	0
GU1001	116	0.90897	Surface 10	39373	SEAMAP	505	11	1008	0	0	0	0
GU1001	117	0.0785725	Bongo	39374	SEAMAP	333	139	132	0	0	0	0
GU1001	117	0.0785725	Neuston	39376	SEAMAP	947	0.5	N/A	0	0	0	0
GU1001	117	0.0785725	Surface 10	39377	SEAMAP	505	10	876	0	0	0	0
GU1001	118	0.241208	Bongo	39378	SEAMAP	333	202	256	0	0	0	0
GU1001	118	0.241208	Neuston	39380	SEAMAP	947	0.5	N/A	0	0	0	0
GU1001	118	0.241208	Surface 10	39381	SEAMAP	505	15	908	0	0	0	0
GU1001	119	0.413198	Bongo	39382	SEAMAP	333	201	312	0	0	0	0
GU1001	119	0.413198	Neuston	39384	SEAMAP	947	0.5	N/A	0	0	0	0
GU1001	119	0.413198	Surface 10	39385	SEAMAP	505	10	1333	0	0	0	0
GU1001	120	0.598083	Bongo	39386	SEAMAP	333	201	279	0	0	0	0
GU1001	120	0.598083	Neuston	39388	SEAMAP	947	0.5	N/A	0	0	0	0
GU1001	120	0.598083	Surface 10	39389	SEAMAP	505	10	1045	0	0	0	0
GU1001	121	0.794452	Bongo	39390	SEAMAP	333	201	215	0	0	0	0
GU1001	121	0.794452	Neuston	39392	SEAMAP	947	0.5	N/A	0	0	0	0
GU1001	121	0.794452	Surface 10	39393	SEAMAP	505	11	949	0	0	0	0
GU1001	122	0.966721	Bongo	39394	SEAMAP	333	201	214	0	0	0	0
GU1001	122	0.966721	Neuston	39396	SEAMAP	947	0.5	N/A	0	0	0	0
GU1001	122	0.966721	Surface 10	39397	SEAMAP	505	11	865	0	0	0	0
GU1001	123	0.140301	Bongo	39398	SEAMAP	333	176	296	0	0	0	0
GU1001	123	0.140301	Neuston	39400	SEAMAP	947	0.5	N/A	0	0	0	0
GU1001	123	0.140301	Surface 10	39401	SEAMAP	505	11	793	0	0	0	0
GU1001	124	0.399097	Bongo	39402	SEAMAP	333	181	210	0	0	0	0
GU1001	124	0.399097	Neuston	39404	SEAMAP	947	0.5	N/A	0	0	0	0
GU1001	124	0.399097	Surface 10	39405	SEAMAP	505	12	1027	0	0	0	0
GU1001	125	0.571505	Bongo	39406	SEAMAP	333	201	286	0	0	0	0
GU1001	125	0.571505	Neuston	39408	SEAMAP	947	0.5	N/A	0	0	0	0
GU1001	125	0.571505	Surface 10	39409	SEAMAP	505	11	811	0	0	0	0
GU1001	126	0.799633	Bongo	39410	SEAMAP	333	193	200	0	0	0	0
GU1001	126	0.799633	Neuston	39412	SEAMAP	947	0.5	N/A	0	0	0	0
GU1001	126	0.799633	Surface 10	39413	SEAMAP	505	12	1027	0	0	0	0
GU1001	127	0.988927	Bongo	39414	SEAMAP	333	201	315	0	0	0	0
GU1001	127	0.988927	Neuston	39416	SEAMAP	947	0.5	N/A	0	0	0	0
GU1001	127	0.988927	Surface 10	39417	SEAMAP	505	14	741	0	0	0	0
GU1001	128	0.171887	Bongo	39418	SEAMAP	333	201	376	0	0	0	0
GU1001	128	0.171887	Neuston	39420	SEAMAP	947	0.5	N/A	0	0	0	0
GU1001	128	0.171887	Surface 10	39421	SEAMAP	505	10	1212	0	0	0	0
GU1001	129	0.408603	Bongo	39422	SEAMAP	333	201	221	0	0	0	0
GU1001	129	0.408603	Neuston	39424	SEAMAP	947	0.5	N/A	0	0	0	0
GU1001	129	0.408603	Surface 10	39425	SEAMAP	505	10	1277	0	0	0	0
GU1001	130	0.655671	Bongo	39426	SEAMAP	333	200	216	0	0	0	0
GU1001	130	0.655671	Neuston	39428	SEAMAP	947	0.5	N/A	0	0	0	0
GU1001	130	0.655671	Surface 10	39429	SEAMAP	505	10	840	0	0	0	0
GU1001	131	0.0231944	Neuston	39430	SEAMAP	947	0.5	N/A	0	0	0	0
GU1001	131	0.0231944	Surface 10	39431	SEAMAP	505	10	890	0	0	0	0
GU1001	132	0.602176	Bongo	39432	SEAMAP	333	203	266	0	0	0	0
GU1001	132	0.602176	Neuston	39434	SEAMAP	947	0.5	N/A	0	0	0	0
GU1001	132	0.602176	Surface 10	39435	SEAMAP	505	10	1087	0	0	0	0
GU1001	133	0.781175	Neuston	39436	SEAMAP	947	0.5	N/A	0	0	0	0
GU1001	133	0.781175	Surface 10	39437	SEAMAP	505	10	814	0	0	0	0
GU1001	134	0.978071	Bongo	39438	SEAMAP	333	201	250	0	0	0	0
GU1001	134	0.978071	Neuston	39440	SEAMAP	947	0.5	N/A	0	0	0	0
GU1001	134	0.978071	Surface 10	39441	SEAMAP	505	10	971	0	0	0	0
GU1001	135	0.179525	Neuston	39442	SEAMAP	947	0.5	N/A	0	0	0	0
GU1001	135	0.179525	Surface 10	39443	SEAMAP	505	11	747	0	0	0	0
GU1001	136	0.278098	Bongo	39444	SEAMAP	333	201	284	0	0	0	0
GU1001	136	0.278098	Neuston	39446	SEAMAP	947	0.5	N/A	0	0	0	0
GU1001	136	0.278098	Surface 10	39447	SEAMAP	505	11	952	0	0	0	0
GU1001	137	0.474543	Neuston	39448	SEAMAP	947	0.5	N/A	0	0	0	0
GU1001	137	0.474543	Surface 10	39449	SEAMAP	505	12	961	0	0	0	0
GU1001	138	0.634136	Bongo	39450	SEAMAP	333	202	263	0	0	0	0
GU1001	138	0.634136	Neuston	39452	SEAMAP	947	0.5	N/A	0	0	0	0
GU1001	138	0.634136	Surface 10	39453	SEAMAP	505	11	1138	0	0	0	0
GU1001	139	0.788108	Neuston	39454	SEAMAP	947	0.5	N/A	0	0	0	0
GU1001	139	0.788108	Surface 10	39455	SEAMAP	505	16	896	0	0	0	0
GU1001	140	0.950401	Bongo	39456	SEAMAP	333	201	231	0	0	0	0
GU1001	140	0.950401	Neuston	39458	SEAMAP	947	0.5	N/A	0	0	0	0
GU1001	140	0.950401	Surface 10	39459	SEAMAP	505	11	715	0	0	0	0
GU1001	141	0.157593	Neuston	39460	SEAMAP	947	0.5	N/A	0	0	0	0
GU1001	141	0.157593	Surface 10	39461	SEAMAP	505	11	1058	0	0	0	0
GU1001	142	0.324356	Bongo	39462	SEAMAP	333	185	265	0	0	0	0
GU1001	142	0.324356	Neuston	39464	SEAMAP	947	0.5	N/A	0	0	0	0
GU1001	142	0.324356	Surface 10	39465	SEAMAP	505	11	1061	0	0	0	0
GU1001	143	0.427384	Bongo	39466	SEAMAP	333	202	248	0	0	0	0
GU1001	143	0.427384	Neuston	39468	SEAMAP	947	0.5	N/A	0	0	0	0
GU1001	143	0.427384	Surface 10	39469	SEAMAP	505	10	1070	0	0	0	0
GU1001	144	0.526802	Bongo	39470	SEAMAP	333	203	265	0	0	0	0
GU1001	144	0.526802	Neuston	39472	SEAMAP	947	0.5	N/A	0	0	0	0
GU1001	144	0.526802	Surface 10	39473	SEAMAP	505	11	873	0	0	0	0
GU1001	145	0.629931	Bongo	39474	SEAMAP	333	211	263	0	0	0	0
GU1001	145	0.629931	Neuston	39476	SEAMAP	947	0.5	N/A	0	0	0	0
GU1001	145	0.629931	Surface 10	39477	SEAMAP	505	11	1095	0	0	0	0
GU1001	146	0.736373	Bongo	39478	SEAMAP	333	201	254	0	0	0	0
GU1001	146	0.736373	Neuston	39480	SEAMAP	947	0.5	N/A	0	0	0	0
GU1001	146	0.736373	Surface 10	39481	SEAMAP	505	11	985	0	0	0	0
GU1001	147	0.850274	Bongo	39482	SEAMAP	333	202	283	0	0	0	0
GU1001	147	0.850274	Neuston	39484	SEAMAP	947	0.5	N/A	0	0	0	0
GU1001	147	0.850274	Surface 10	39485	SEAMAP	505	12	983	0	0	0	0
GU1001	148	0.978584	Bongo	39486	SEAMAP	333	201	254	0	0	0	0
GU1001	148	0.978584	Neuston	39488	SEAMAP	947	0.5	N/A	0	0	0	0
GU1001	148	0.978584	Surface 10	39489	SEAMAP	505	10	965	0	0	0	0
GU1001	149	0.137598	Neuston	39490	SEAMAP	947	0.5	N/A	0	0	0	0
GU1001	149	0.137598	Surface 10	39491	SEAMAP	505	10	1172	0	0	0	0
GU1001	150	0.213654	Bongo	39492	SEAMAP	333	202	249	0	0	0	0
GU1001	150	0.213654	Neuston	39494	SEAMAP	947	0.5	N/A	0	0	0	0
GU1001	150	0.213654	Surface 10	39495	SEAMAP	505	10	1071	0	0	0	0
GU1001	151	0.309911	Bongo	39496	SEAMAP	333	201	266	0	0	0	0
GU1001	151	0.309911	Neuston	39498	SEAMAP	947	0.5	N/A	0	0	0	0
GU1001	151	0.309911	Surface 10	39499	SEAMAP	505	12	928	0	0	0	0
GU1001	152	0.39522	Bongo	39500	SEAMAP	333	201	276	0	0	0	0
GU1001	152	0.39522	Neuston	39502	SEAMAP	947	0.5	N/A	0	0	0	0
GU1001	152	0.39522	Surface 10	39503	SEAMAP	505	11	990	0	0	0	0
GU1001	153	0.478515	Bongo	39504	SEAMAP	333	202	269	0	0	0	0
GU1001	153	0.478515	Neuston	39506	SEAMAP	947	0.5	N/A	0	0	0	0
GU1001	153	0.478515	Surface 10	39507	SEAMAP	505	11	930	0	0	0	0
GU1001	154	0.656632	Neuston	39508	SEAMAP	947	0.5	N/A	0	0	0	0
GU1001	154	0.656632	Surface 10	39509	SEAMAP	505	12	845	0	0	0	0
GU1001	155	0.768248	Bongo	39510	SEAMAP	333	200	272	0	0	0	0
GU1001	155	0.768248	Neuston	39512	SEAMAP	947	0.5	N/A	0	0	0	0
GU1001	155	0.768248	Surface 10	39513	SEAMAP	505	11	840	0	0	0	0
GU1001	156	0.901829	Bongo	39514	SEAMAP	333	160	233	0	0	0	0
GU1001	156	0.901829	Neuston	39516	SEAMAP	947	0.5	N/A	0	0	0	0
GU1001	156	0.901829	Surface 10	39517	SEAMAP	505	11	862	0	0	0	0
GU1001	157	0.085191	Neuston	39518	SEAMAP	947	0.5	N/A	0	0	0	0
GU1001	157	0.085191	Surface 10	39519	SEAMAP	505	10	1113	0	0	0	0
GU1001	158	0.237149	Bongo	39520	SEAMAP	333	115	139	0	0	0	0
GU1001	158	0.237149	Neuston	39522	SEAMAP	947	0.5	N/A	0	0	0	0
GU1001	158	0.237149	Surface 10	39523	SEAMAP	505	11	995	0	0	0	0
GU1001	159	0.396152	Neuston	39524	SEAMAP	947	0.5	N/A	0	0	0	0
GU1001	159	0.396152	Surface 10	39525	SEAMAP	505	11	867	0	0	0	0
GU1001	160	0.560583	Bongo	39526	SEAMAP	333	103	185	0	0	0	0
GU1001	160	0.560583	Neuston	39528	SEAMAP	947	0.5	N/A	0	0	0	0
GU1001	160	0.560583	Surface 10	39529	SEAMAP	505	11	782	0	0	0	0
GU1001	161	0.731777	Neuston	39530	SEAMAP	947	0.5	N/A	0	0	0	0
GU1001	161	0.731777	Surface 10	39531	SEAMAP	505	11	987	0	0	0	0
GU1001	162	0.892342	Bongo	39532	SEAMAP	333	78	168	0	0	0	0
GU1001	162	0.892342	Neuston	39534	SEAMAP	947	0.5	N/A	0	0	0	0
GU1001	162	0.892342	Surface 10	39535	SEAMAP	505	11	646	0	0	0	0
GU1001	163	0.0506829	Neuston	39536	SEAMAP	947	0.5	N/A	0	0	0	0
GU1001	163	0.0506829	Surface 10	39537	SEAMAP	505	11	878	0	0	0	0
GU1001	164	0.193812	Bongo	39538	SEAMAP	333	76	141	0	0	0	0
GU1001	164	0.193812	Neuston	39540	SEAMAP	947	0.5	N/A	0	0	0	0
GU1001	164	0.193812	Surface 10	39541	SEAMAP	505	12	1014	0	0	0	0
GU1001	165	0.347517	Neuston	39542	SEAMAP	947	0.5	N/A	0	0	0	0
GU1001	165	0.347517	Surface 10	39543	SEAMAP	505	11	1029	0	0	0	0
GU1001	166	0.507461	Bongo	39544	SEAMAP	333	46	146	0	0	0	0
GU1001	166	0.507461	Neuston	39546	SEAMAP	947	0.5	N/A	0	0	0	0
GU1001	166	0.507461	Surface 10	39547	SEAMAP	505	10	1084	0	0	0	0
GU1001	167	0.646383	Neuston	39548	SEAMAP	947	0.5	N/A	0	0	0	0
GU1001	167	0.646383	Surface 10	39549	SEAMAP	505	11	987	0	0	0	0
GU1001	168	0.759174	Bongo	39550	SEAMAP	333	201	291	0	0	0	0
GU1001	168	0.759174	Neuston	39552	SEAMAP	947	0.5	N/A	0	0	0	0
GU1001	168	0.759174	Surface 10	39553	SEAMAP	505	12	888	0	0	0	0
GU1001	169	0.888576	Bongo	39554	SEAMAP	333	202	231	0	0	0	0
GU1001	169	0.888576	Neuston	39556	SEAMAP	947	0.5	N/A	0	0	0	0
GU1001	169	0.888576	Surface 10	39557	SEAMAP	505	11	1155	0	0	0	0
GU1001	170	0.00409722	Bongo	39558	SEAMAP	333	201	196	0	0	0	0
GU1001	170	0.00409722	Neuston	39560	SEAMAP	947	0.5	N/A	0	0	0	0
GU1001	170	0.00409722	Surface 10	39561	SEAMAP	505	10	1033	0	0	0	0
GU1001	171	0.120405	Neuston	39562	SEAMAP	947	0.5	N/A	0	0	0	0
GU1001	171	0.120405	Surface 10	39563	SEAMAP	505	10	1071	0	0	0	0
GU1001	172	0.296431	Bongo	39567	SEAMAP	333	202	253	0	0	0	0
GU1001	172	0.296431	Neuston	39565	SEAMAP	947	0.5	N/A	0	0	0	0
GU1001	172	0.296431	Surface 10	39566	SEAMAP	505	11	928	0	0	0	0
GU1001	173	0.463258	Neuston	39569	SEAMAP	947	0.5	N/A	0	0	0	0
GU1001	173	0.463258	Surface 10	39570	SEAMAP	505	11	892	0	0	0	0
GU1001	174	0.613753	Bongo	39571	SEAMAP	333	201	297	0	0	0	0
GU1001	174	0.613753	Neuston	39573	SEAMAP	947	0.5	N/A	0	0	0	0
GU1001	174	0.613753	Surface 10	39574	SEAMAP	505	11	1079	0	0	0	0
GU1001	174	0.613753	Surface 10	39575	SEAMAP	505	12	965	0	0	0	0
GU1001	175	0.711925	Bongo	39576	SEAMAP	333	205	258	0	0	0	0
GU1001	175	0.711925	Neuston	39578	SEAMAP	947	0.5	N/A	0	0	0	0
GU1001	175	0.711925	Surface 10	39579	SEAMAP	505	13	917	0	0	0	0
GU1001	176	0.817157	Bongo	39580	SEAMAP	333	202	253	0	0	0	0
GU1001	176	0.817157	Neuston	39582	SEAMAP	947	0.5	N/A	0	0	0	0
GU1001	176	0.817157	Surface 10	39583	SEAMAP	505	11	1164	0	0	0	0
GU1001	177	0.0385069	Neuston	39584	SEAMAP	947	0.5	N/A	0	0	0	0
GU1001	177	0.0385069	Surface 10	39585	SEAMAP	505	11	958	0	0	0	0
GU1001	179	0.32485	Neuston	39586	SEAMAP	947	0.5	N/A	0	0	0	0
GU1001	179	0.32485	Surface 10	39587	SEAMAP	505	11	1086	0	0	0	0
GU1001	180	0.425359	Bongo	39588	SEAMAP	333	202	344	0	0	0	0
GU1001	180	0.425359	Neuston	39590	SEAMAP	947	0.5	N/A	0	0	0	0
GU1001	180	0.425359	Surface 10	39591	SEAMAP	505	10	1338	0	0	0	0
GU1001	181	0.52265	Bongo	39592	SEAMAP	333	201	294	0	0	0	0
GU1001	181	0.52265	Neuston	39594	SEAMAP	947	0.5	N/A	0	0	0	0
GU1001	181	0.52265	Surface 10	39595	SEAMAP	505	10	1156	0	0	0	0
GU1001	181	0.52265	Surface 10	39596	SEAMAP	505	11	1135	0	0	0	0
GU1001	182	0.63906	Bongo	39597	SEAMAP	333	200	253	0	0	0	0
GU1001	182	0.63906	Neuston	39599	SEAMAP	947	0.5	N/A	0	0	0	0
GU1001	182	0.63906	Surface 10	39600	SEAMAP	505	12	982	0	0	0	0
GU1001	182	0.63906	Surface 10	39601	SEAMAP	505	10	1470	0	0	0	0
GU1001	183	0.741655	Bongo	39602	SEAMAP	333	201	222	0	0	0	0
GU1001	183	0.741655	Neuston	39604	SEAMAP	947	0.5	N/A	0	0	0	0
GU1001	183	0.741655	Surface 10	39605	SEAMAP	505	11	947	0	0	0	0
GU1001	183	0.741655	Surface 10	39606	SEAMAP	505	11	1193	0	0	0	0
GU1001	184	0.914178	Neuston	39607	SEAMAP	947	0.5	N/A	0	0	0	0
GU1001	184	0.914178	Surface 10	39608	SEAMAP	505	11	1188	0	0	0	0
GU1001	185	0.0809144	Bongo	39609	SEAMAP	333	201	232	0	0	0	0
GU1001	185	0.0809144	Neuston	39611	SEAMAP	947	0.5	N/A	0	0	0	0
GU1001	185	0.0809144	Surface 10	39612	SEAMAP	505	11	1045	0	0	0	0
GU1001	186	0.243831	Neuston	39613	SEAMAP	947	0.5	N/A	0	0	0	0
GU1001	186	0.243831	Surface 10	39614	SEAMAP	505	11	1105	0	0	0	0
GU1001	187	0.420478	Bongo	39615	SEAMAP	333	200	310	0	0	0	0
GU1001	187	0.420478	Neuston	39617	SEAMAP	947	0.5	N/A	0	0	0	0
GU1001	187	0.420478	Surface 10	39618	SEAMAP	505	11	1124	0	0	0	0
GU1001	188	0.538781	Neuston	39619	SEAMAP	947	0.5	N/A	0	0	0	0
GU1001	188	0.538781	Surface 10	39620	SEAMAP	505	11	993	0	0	0	0
GU1001	188	0.538781	Surface 10	39621	SEAMAP	505	11	1069	0	0	0	0
GU1001	189	0.71849	Bongo	39622	SEAMAP	333	202	239	0	0	0	0
GU1001	189	0.71849	Neuston	39624	SEAMAP	947	0.5	N/A	0	0	0	0
GU1001	189	0.71849	Surface 10	39625	SEAMAP	505	13	841	0	0	0	0
GU1001	189	0.71849	Surface 10	39626	SEAMAP	505	11	1321	0	0	0	0
GU1001	190	0.890278	Neuston	39627	SEAMAP	947	0.5	N/A	0	0	0	0
GU1001	190	0.890278	Surface 10	39628	SEAMAP	505	11	1188	0	0	0	0
GU1001	191	0.061304	Bongo	39629	SEAMAP	333	200	212	0	0	0	0
GU1001	191	0.061304	Neuston	39631	SEAMAP	947	0.5	N/A	0	0	0	0
GU1001	191	0.061304	Surface 10	39632	SEAMAP	505	12	995	0	0	0	0
GU1001	192	0.228866	Neuston	39633	SEAMAP	947	0.5	N/A	0	0	0	0
GU1001	192	0.228866	Surface 10	39634	SEAMAP	505	10	1099	0	0	0	0
GU1001	193	0.422326	Bongo	39635	SEAMAP	333	201	279	0	0	0	0
GU1001	193	0.422326	Neuston	39637	SEAMAP	947	0.5	N/A	0	0	0	0
GU1001	193	0.422326	Surface 10	39638	SEAMAP	505	11	1188	0	0	0	0
GU1001	194	0.577496	Neuston	39639	SEAMAP	947	0.5	N/A	0	0	0	0
GU1001	194	0.577496	Surface 10	39640	SEAMAP	505	12	1002	0	0	0	0
GU1001	194	0.577496	Surface 10	39641	SEAMAP	505	12	1126	0	0	0	0
GU1001	195	0.732303	Bongo	39642	SEAMAP	333	201	257	0	0	0	0
GU1001	195	0.732303	Neuston	39644	SEAMAP	947	0.5	N/A	0	0	0	0
GU1001	195	0.732303	Surface 10	39645	SEAMAP	505	14	904	0	0	0	0
GU1001	195	0.732303	Surface 10	39646	SEAMAP	505	16	1032	0	0	0	0
GU1001	196	0.913831	Neuston	39647	SEAMAP	947	0.5	N/A	0	0	0	0
GU1001	196	0.913831	Surface 10	39648	SEAMAP	505	11	1274	0	0	0	0
GU1001	197	0.0821914	Bongo	39649	SEAMAP	333	201	202	0	0	0	0
GU1001	197	0.0821914	Neuston	39651	SEAMAP	947	0.5	N/A	0	0	0	0
GU1001	197	0.0821914	Surface 10	39652	SEAMAP	505	10	1239	0	0	0	0
GU1001	198	0.24169	Neuston	39653	SEAMAP	947	0.5	N/A	0	0	0	0
GU1001	198	0.24169	Surface 10	39654	SEAMAP	505	12	954	0	0	0	0
GU1001	199	0.398119	Bongo	39655	SEAMAP	333	205	244	0	0	0	0
GU1001	199	0.398119	Neuston	39657	SEAMAP	947	0.5	N/A	0	0	0	0
GU1001	199	0.398119	Surface 10	39658	SEAMAP	505	10	1208	0	0	0	0
GU1001	199	0.398119	Surface 10	39659	SEAMAP	505	11	1092	0	0	0	0
GU1001	200	0.866165	Bongo	39660	SEAMAP	333	231	274	0	0	0	0
GU1001	200	0.866165	Neuston	39662	SEAMAP	947	0.5	N/A	0	0	0	0
GU1001	200	0.866165	Surface 10	39663	SEAMAP	505	11	1212	0	0	0	0
GU1004	1	0.748872	Bongo	39830	SEAMAP	333	201	283	0	0	0	0
GU1004	1	0.748872	Neuston	39832	SEAMAP	947	0.5	N/A	0	0	0	0
GU1004	2	0.00622107	Bongo	39833	SEAMAP	333	200	290	0	0	0	0
GU1004	2	0.00622107	Neuston	39835	SEAMAP	947	0.5	N/A	0	0	0	0
GU1004	3	0.264444	Bongo	39836	SEAMAP	333	200	278	0	0	0	0
GU1004	3	0.264444	Neuston	39838	SEAMAP	947	0.5	N/A	0	0	0	0
GU1004	4	0.558715	Bongo	39839	SEAMAP	333	199	306	0	0	0	0
GU1004	4	0.558715	Neuston	39841	SEAMAP	947	0.5	N/A	0	0	0	0
GU1004	5	0.839826	Bongo	39842	SEAMAP	333	199	276	0	0	0	0
GU1004	5	0.839826	Neuston	39844	SEAMAP	947	0.5	N/A	0	0	0	0
GU1004	6	0.0257755	Bongo	39845	SEAMAP	333	68	91	0	0	0	0
GU1004	6	0.0257755	Neuston	39847	SEAMAP	947	0.5	N/A	0	0	0	0
GU1004	7	0.183368	Bongo	39848	SEAMAP	333	36	53	0	0	0	0
GU1004	7	0.183368	Neuston	39850	SEAMAP	947	0.5	N/A	0	0	0	0
GU1004	8	0.349236	Bongo	39851	SEAMAP	333	18	112	0	0	0	0
GU1004	8	0.349236	Neuston	39853	SEAMAP	947	0.5	N/A	0	0	0	0
GU1004	9	0.54614	Bongo	39854	SEAMAP	333	8	21	0	0	0	0
GU1004	9	0.54614	Neuston	39856	SEAMAP	947	0.5	N/A	0	0	0	0
GU1004	10	0.690648	Bongo	39857	SEAMAP	333	13	28	0	0	0	0
GU1004	10	0.690648	Neuston	39859	SEAMAP	947	0.5	N/A	0	0	0	0
GU1004	11	0.877315	Bongo	39860	SEAMAP	333	18	120	0	0	0	0
GU1004	11	0.877315	Neuston	39862	SEAMAP	947	0.5	N/A	0	0	0	0
GU1004	12	0.0405382	Bongo	39863	SEAMAP	333	41	55	0	0	0	0
GU1004	12	0.0405382	Neuston	39865	SEAMAP	947	0.5	N/A	0	0	0	0
GU1004	13	0.202859	Bongo	39866	SEAMAP	333	83	147	0	0	0	0
GU1004	13	0.202859	Neuston	39868	SEAMAP	947	0.5	N/A	0	0	0	0
GU1004	14	0.350301	Bongo	39869	SEAMAP	333	94	175	0	0	0	0
GU1004	14	0.350301	Neuston	39871	SEAMAP	947	0.5	N/A	0	0	0	0
GU1004	15	0.511667	Bongo	39872	SEAMAP	333	42	111	0	0	0	0
GU1004	15	0.511667	Neuston	39874	SEAMAP	947	0.5	N/A	0	0	0	0
GU1004	16	0.669977	Bongo	39875	SEAMAP	333	20	63	0	0	0	0
GU1004	16	0.669977	Neuston	39877	SEAMAP	947	0.5	N/A	0	0	0	0
GU1004	17	0.835278	Bongo	39878	SEAMAP	333	10	25	0	0	0	0
GU1004	17	0.835278	Neuston	39880	SEAMAP	947	0.5	N/A	0	0	0	0
GU1004	18	0.0647801	Bongo	39881	SEAMAP	333	12	42	0	0	0	0
GU1004	18	0.0647801	Neuston	39883	SEAMAP	947	0.5	N/A	0	0	0	0
GU1004	19	0.231285	Bongo	39884	SEAMAP	333	23	61	0	0	0	0
GU1004	19	0.231285	Neuston	39886	SEAMAP	947	0.5	N/A	0	0	0	0
GU1004	20	0.407639	Bongo	39887	SEAMAP	333	43	93	0	0	0	0
GU1004	20	0.407639	Neuston	39889	SEAMAP	947	0.5	N/A	0	0	0	0
GU1004	21	0.574149	Bongo	39890	SEAMAP	333	104	171	0	0	0	0
GU1004	21	0.574149	Neuston	39892	SEAMAP	947	0.5	N/A	0	0	0	0
GU1004	22	0.72555	Bongo	39893	SEAMAP	333	105	185	0	0	0	0
GU1004	22	0.72555	Neuston	39895	SEAMAP	947	0.5	N/A	0	0	0	0
GU1004	23	0.905926	Bongo	39896	SEAMAP	333	50	78	0	0	0	0
GU1004	23	0.905926	Neuston	39898	SEAMAP	947	0.5	N/A	0	0	0	0
GU1004	24	0.0671181	Bongo	39899	SEAMAP	333	24	42	0	0	0	0
GU1004	24	0.0671181	Neuston	39901	SEAMAP	947	0.5	N/A	0	0	0	0
GU1004	25	0.207309	Bongo	39902	SEAMAP	333	11	27	0	0	0	0
GU1004	25	0.207309	Neuston	39904	SEAMAP	947	0.5	N/A	0	0	0	0
GU1004	26	0.431615	Bongo	39905	SEAMAP	333	18	43	0	0	0	0
GU1004	26	0.431615	Neuston	39907	SEAMAP	947	0.5	N/A	0	0	0	0
GU1004	27	0.680226	Bongo	39908	SEAMAP	333	44	70	0	0	0	0
GU1004	27	0.680226	Neuston	39910	SEAMAP	947	0.5	N/A	0	0	0	0
GU1004	28	0.828872	Bongo	39911	SEAMAP	333	48	68	0	0	0	0
GU1004	28	0.828872	Neuston	39913	SEAMAP	947	0.5	N/A	0	0	0	0
GU1004	29	0.995075	Bongo	39914	SEAMAP	333	117	212	0	0	0	0
GU1004	29	0.995075	Neuston	39916	SEAMAP	947	0.5	N/A	0	0	0	0
GU1004	30	0.151424	Bongo	39917	SEAMAP	333	160	195	0	0	0	0
GU1004	30	0.151424	Neuston	39919	SEAMAP	947	0.5	N/A	0	0	0	0
GU1004	31	0.315376	Bongo	39920	SEAMAP	333	143	199	0	0	0	0
GU1004	31	0.315376	Neuston	39922	SEAMAP	947	0.5	N/A	0	0	0	0
GU1004	32	0.480498	Bongo	39923	SEAMAP	333	134	196	0	0	0	0
GU1004	32	0.480498	Neuston	39925	SEAMAP	947	0.5	N/A	0	0	0	0
GU1004	33	0.664381	Bongo	39926	SEAMAP	333	200	286	0	0	0	0
GU1004	33	0.664381	Neuston	39928	SEAMAP	947	0.5	N/A	0	0	0	0
GU1004	34	0.892078	Bongo	39936	SEAMAP	333	198	249	0	0	0	0
GU1004	34	0.892078	Neuston	39938	SEAMAP	947	0.5	N/A	0	0	0	0
GU1004	35	0.0817998	Bongo	39939	SEAMAP	333	201	281	0	0	0	0
GU1004	35	0.0817998	Neuston	39941	SEAMAP	947	0.5	N/A	0	0	0	0
GU1004	36	0.320289	Bongo	39942	SEAMAP	333	201	229	0	0	0	0
GU1004	36	0.320289	Neuston	39944	SEAMAP	947	0.5	N/A	0	0	0	0
GU1004	37	0.49897	Bongo	39945	SEAMAP	333	198	318	0	0	0	0
GU1004	37	0.49897	Neuston	39947	SEAMAP	947	0.5	N/A	0	0	0	0
GU1004	38	0.680689	Bongo	39948	SEAMAP	333	197	257	0	0	0	0
GU1004	38	0.680689	Neuston	39950	SEAMAP	947	0.5	N/A	0	0	0	0
GU1004	39	0.865255	Bongo	39951	SEAMAP	333	199	238	0	0	0	0
GU1004	39	0.865255	Neuston	39953	SEAMAP	947	0.5	N/A	0	0	0	0
GU1004	40	0.0975347	Bongo	39960	SEAMAP	333	202	355	0	0	0	0
GU1004	40	0.0975347	Neuston	39962	SEAMAP	947	0.5	N/A	0	0	0	0
GU1004	41	0.290764	Bongo	39963	SEAMAP	333	202	335	0	0	0	0
GU1004	41	0.290764	Neuston	39965	SEAMAP	947	0.5	N/A	0	0	0	0
GU1004	42	0.520394	Bongo	39973	SEAMAP	333	198	279	0	0	0	0
GU1004	42	0.520394	Neuston	39975	SEAMAP	947	0.5	N/A	0	0	0	0
GU1004	43	0.683194	Bongo	39976	SEAMAP	333	199	214	0	0	0	0
GU1004	43	0.683194	Neuston	39978	SEAMAP	947	0.5	N/A	0	0	0	0
GU1004	44	0.882946	Bongo	39986	SEAMAP	333	199	220	3	1	2	0
GU1004	44	0.882946	Neuston	39988	SEAMAP	947	0.5	N/A	0	0	0	0
GU1004	45	0.0378704	Bongo	39989	SEAMAP	333	202	228	0	0	0	0
GU1004	45	0.0378704	Neuston	39991	SEAMAP	947	0.5	N/A	0	0	0	0
GU1004	46	0.232078	Bongo	39999	SEAMAP	333	201	268	0	0	0	0
GU1004	46	0.232078	Neuston	40001	SEAMAP	947	0.5	N/A	0	0	0	0
GU1004	47	0.449115	Bongo	40002	SEAMAP	333	199	227	0	0	0	0
GU1004	47	0.449115	Neuston	40004	SEAMAP	947	0.5	N/A	0	0	0	0
GU1004	48	0.654068	Bongo	40012	SEAMAP	333	199	212	0	0	0	0
GU1004	48	0.654068	Neuston	40014	SEAMAP	947	0.5	N/A	0	0	0	0
GU1004	49	0.80467	Bongo	40015	SEAMAP	333	199	224	1	0	0	1
GU1004	49	0.80467	Neuston	40017	SEAMAP	947	0.5	N/A	0	0	0	0
GU1004	50	0.0109433	Bongo	40025	SEAMAP	333	201	248	0	0	0	0
GU1004	50	0.0109433	Neuston	40027	SEAMAP	947	0.5	N/A	0	0	0	0
GU1004	51	0.16055	Bongo	40028	SEAMAP	333	203	212	0	0	0	0
GU1004	51	0.16055	Neuston	40030	SEAMAP	947	0.5	N/A	0	0	0	0
GU1004	52	0.351615	Bongo	40038	SEAMAP	333	202	231	0	0	0	0
GU1004	52	0.351615	Neuston	40040	SEAMAP	947	0.5	N/A	0	0	0	0
GU1004	53	0.505596	Bongo	40041	SEAMAP	333	199	291	0	0	0	0
GU1004	53	0.505596	Neuston	40043	SEAMAP	947	0.5	N/A	0	0	0	0
GU1004	56	0.0721123	Bongo	40065	SEAMAP	333	201	314	0	0	0	0
GU1004	56	0.0721123	Neuston	40067	SEAMAP	947	0.5	N/A	0	0	0	0
GU1004	57	0.227344	Bongo	40068	SEAMAP	333	201	252	0	0	0	0
GU1004	57	0.227344	Neuston	40070	SEAMAP	947	0.5	N/A	0	0	0	0
GU1004	58	0.426134	Bongo	40078	SEAMAP	333	201	294	0	0	0	0
GU1004	58	0.426134	Neuston	40080	SEAMAP	947	0.5	N/A	0	0	0	0
GU1004	59	0.591765	Bongo	40081	SEAMAP	333	199	221	0	0	0	0
GU1004	59	0.591765	Neuston	40083	SEAMAP	947	0.5	N/A	0	0	0	0
GU1004	60	0.804144	Bongo	40091	SEAMAP	333	199	215	0	0	0	0
GU1004	60	0.804144	Neuston	40093	SEAMAP	947	0.5	N/A	0	0	0	0
GU1004	61	0.950833	Bongo	40094	SEAMAP	333	200	267	0	0	0	0
GU1004	61	0.950833	Neuston	40096	SEAMAP	947	0.5	N/A	0	0	0	0
GU1004	62	0.156325	Bongo	40104	SEAMAP	333	178	213	0	0	0	0
GU1004	62	0.156325	Neuston	40106	SEAMAP	947	0.5	N/A	0	0	0	0
GU1004	63	0.277292	Bongo	40107	SEAMAP	333	68	112	0	0	0	0
GU1004	63	0.277292	Neuston	40109	SEAMAP	947	0.5	N/A	0	0	0	0
GU1004	64	0.438663	Bongo	40110	SEAMAP	333	189	237	0	0	0	0
GU1004	64	0.438663	Neuston	40112	SEAMAP	947	0.5	N/A	0	0	0	0
GU1004	65	0.600231	Bongo	40113	SEAMAP	333	199	247	0	0	0	0
GU1004	65	0.600231	Neuston	40115	SEAMAP	947	0.5	N/A	0	0	0	0
GU1004	66	0.802222	Bongo	40122	SEAMAP	333	200	198	0	0	0	0
GU1004	66	0.802222	Neuston	40124	SEAMAP	947	0.5	N/A	0	0	0	0
GU1004	67	0.951447	Bongo	40125	SEAMAP	333	201	282	0	0	0	0
GU1004	67	0.951447	Neuston	40127	SEAMAP	947	0.5	N/A	0	0	0	0
GU1004	68	0.161053	Bongo	40136	SEAMAP	333	201	205	0	0	0	0
GU1004	68	0.161053	Neuston	40138	SEAMAP	947	0.5	N/A	0	0	0	0
GU1004	69	0.43272	Bongo	40146	SEAMAP	333	70	82	0	0	0	0
GU1004	69	0.43272	Neuston	40148	SEAMAP	947	0.5	N/A	0	0	0	0
GU1004	70	0.604936	Bongo	40154	SEAMAP	333	200	194	0	0	0	0
GU1004	70	0.604936	Neuston	40156	SEAMAP	947	0.5	N/A	0	0	0	0
GU1004	71	0.796157	Bongo	40164	SEAMAP	333	199	244	0	0	0	0
GU1004	71	0.796157	Neuston	40166	SEAMAP	947	0.5	N/A	0	0	0	0
GU1004	73	0.227494	Bongo	40181	SEAMAP	333	58	96	0	0	0	0
GU1004	73	0.227494	Neuston	40183	SEAMAP	947	0.5	N/A	0	0	0	0
GU1004	74	0.36728	Bongo	40184	SEAMAP	333	16	38	0	0	0	0
GU1004	74	0.36728	Neuston	40186	SEAMAP	947	0.5	N/A	0	0	0	0
GU1004	75	0.465243	Bongo	40187	SEAMAP	333	19	33	0	0	0	0
GU1004	75	0.465243	Neuston	40189	SEAMAP	947	0.5	N/A	0	0	0	0
GU1004	76	0.625729	Bongo	40190	SEAMAP	333	30	77	0	0	0	0
GU1004	76	0.625729	Neuston	40192	SEAMAP	947	0.5	N/A	0	0	0	0
GU1004	77	0.774803	Bongo	40193	SEAMAP	333	23	60	0	0	0	0
GU1004	77	0.774803	Neuston	40195	SEAMAP	947	0.5	N/A	0	0	0	0
GU1004	78	0.897222	Bongo	40196	SEAMAP	333	53	87	0	0	0	0
GU1004	78	0.897222	Neuston	40198	SEAMAP	947	0.5	N/A	0	0	0	0
GU1004	79	0.11397	Bongo	40199	SEAMAP	333	191	208	0	0	0	0
GU1004	79	0.11397	Neuston	40201	SEAMAP	947	0.5	N/A	0	0	0	0
GU1004	80	0.217639	Bongo	40202	SEAMAP	333	81	72	0	0	0	0
GU1004	80	0.217639	Neuston	40204	SEAMAP	947	0.5	N/A	0	0	0	0
GU1004	81	0.348976	Bongo	40205	SEAMAP	333	17	76	0	0	0	0
GU1004	81	0.348976	Neuston	40207	SEAMAP	947	0.5	N/A	0	0	0	0
GU1004	83	0.685446	Bongo	40213	SEAMAP	333	12	52	0	0	0	0
GU1004	83	0.685446	Neuston	40215	SEAMAP	947	0.5	N/A	0	0	0	0
GU1004	84	0.805139	Bongo	40216	SEAMAP	333	22	47	0	0	0	0
GU1004	84	0.805139	Neuston	40218	SEAMAP	947	0.5	N/A	0	0	0	0
GU1004	85	0.935966	Bongo	40219	SEAMAP	333	19	71	0	0	0	0
GU1004	85	0.935966	Neuston	40221	SEAMAP	947	0.5	N/A	0	0	0	0
GU1004	86	0.0215451	Bongo	40222	SEAMAP	333	10	29	0	0	0	0
GU1004	86	0.0215451	Neuston	40224	SEAMAP	947	0.5	N/A	0	0	0	0
GU1004	87	0.153675	Bongo	40225	SEAMAP	333	9	38	0	0	0	0
GU1004	87	0.153675	Neuston	40227	SEAMAP	947	0.5	N/A	0	0	0	0
GU1004	88	0.357164	Bongo	40228	SEAMAP	333	12	49	0	0	0	0
GU1004	88	0.357164	Neuston	40230	SEAMAP	947	0.5	N/A	0	0	0	0
GU1004	89	0.44224	Bongo	40231	SEAMAP	333	15	55	0	0	0	0
GU1004	89	0.44224	Neuston	40233	SEAMAP	947	0.5	N/A	0	0	0	0
GU1004	90	0.577818	Bongo	40234	SEAMAP	333	27	80	0	0	0	0
GU1004	90	0.577818	Neuston	40236	SEAMAP	947	0.5	N/A	0	0	0	0
GU1004	91	0.724201	Bongo	40237	SEAMAP	333	33	109	0	0	0	0
GU1004	91	0.724201	Neuston	40239	SEAMAP	947	0.5	N/A	0	0	0	0
GU1004	92	0.863929	Bongo	40240	SEAMAP	333	38	92	0	0	0	0
GU1004	92	0.863929	Neuston	40242	SEAMAP	947	0.5	N/A	0	0	0	0
GU1004	94	0.199838	Bongo	40250	SEAMAP	333	100	214	0	0	0	0
GU1004	94	0.199838	Neuston	40252	SEAMAP	947	0.5	N/A	0	0	0	0
GU1004	95	0.343495	Bongo	40253	SEAMAP	333	50	98	0	0	0	0
GU1004	95	0.343495	Neuston	40255	SEAMAP	947	0.5	N/A	0	0	0	0
GU1004	96	0.671655	Bongo	40256	SEAMAP	333	33	84	0	0	0	0
GU1004	96	0.671655	Neuston	40258	SEAMAP	947	0.5	N/A	0	0	0	0
GU1004	97	0.814375	Bongo	40259	SEAMAP	333	21	78	0	0	0	0
GU1004	97	0.814375	Neuston	40261	SEAMAP	947	0.5	N/A	0	0	0	0
GU1004	98	0.942164	Bongo	40262	SEAMAP	333	10	48	0	0	0	0
GU1004	98	0.942164	Neuston	40264	SEAMAP	947	0.5	N/A	0	0	0	0
GU1004	99	0.118166	Bongo	40265	SEAMAP	333	12	42	0	0	0	0
GU1004	99	0.118166	Neuston	40267	SEAMAP	947	0.5	N/A	0	0	0	0
GU1004	100	0.248333	Bongo	40268	SEAMAP	333	29	88	0	0	0	0
GU1004	100	0.248333	Neuston	40270	SEAMAP	947	0.5	N/A	0	0	0	0
GU1004	101	0.395035	Bongo	40271	SEAMAP	333	46	121	0	0	0	0
GU1004	101	0.395035	Neuston	40273	SEAMAP	947	0.5	N/A	0	0	0	0
GU1004	102	0.541302	Bongo	40274	SEAMAP	333	78	116	0	0	0	0
GU1004	102	0.541302	Neuston	40276	SEAMAP	947	0.5	N/A	0	0	0	0
GU1004	103	0.689491	Bongo	40277	SEAMAP	333	201	274	0	0	0	0
GU1004	103	0.689491	Neuston	40279	SEAMAP	947	0.5	N/A	0	0	0	0
GU1004	104	0.945168	Bongo	40287	SEAMAP	333	138	199	1	0	0	1
GU1004	104	0.945168	Neuston	40289	SEAMAP	947	0.5	N/A	0	0	0	0
GU1004	105	0.140272	Bongo	40297	SEAMAP	333	62	86	0	0	0	0
GU1004	105	0.140272	Neuston	40299	SEAMAP	947	0.5	N/A	0	0	0	0
GU1004	106	0.284421	Bongo	40300	SEAMAP	333	40	108	0	0	0	0
GU1004	106	0.284421	Neuston	40302	SEAMAP	947	0.5	N/A	0	0	0	0
GU1004	107	0.433235	Bongo	40303	SEAMAP	333	17	60	0	0	0	0
GU1004	107	0.433235	Neuston	40305	SEAMAP	947	0.5	N/A	0	0	0	0
GU1004	108	0.63456	Bongo	40306	SEAMAP	333	13	40	0	0	0	0
GU1004	108	0.63456	Neuston	40308	SEAMAP	947	0.5	N/A	0	0	0	0
GU1004	109	0.774039	Bongo	40309	SEAMAP	333	34	101	0	0	0	0
GU1004	109	0.774039	Neuston	40311	SEAMAP	947	0.5	N/A	0	0	0	0
GU1004	110	0.916858	Bongo	40312	SEAMAP	333	53	84	0	0	0	0
GU1004	110	0.916858	Neuston	40314	SEAMAP	947	0.5	N/A	0	0	0	0
GU1004	111	0.0554919	Bongo	40315	SEAMAP	333	84	162	0	0	0	0
GU1004	111	0.0554919	Neuston	40317	SEAMAP	947	0.5	N/A	0	0	0	0
GU1004	112	0.195503	Bongo	40318	SEAMAP	333	177	208	0	0	0	0
GU1004	112	0.195503	Neuston	40320	SEAMAP	947	0.5	N/A	0	0	0	0
GU1004	113	0.376476	Bongo	40321	SEAMAP	333	197	346	0	0	0	0
GU1004	113	0.376476	Neuston	40323	SEAMAP	947	0.5	N/A	0	0	0	0
GU1004	114	0.535278	Bongo	40324	SEAMAP	333	127	195	0	0	0	0
GU1004	114	0.535278	Neuston	40326	SEAMAP	947	0.5	N/A	0	0	0	0
GU1004	115	0.677951	Bongo	40327	SEAMAP	333	58	130	0	0	0	0
GU1004	115	0.677951	Neuston	40329	SEAMAP	947	0.5	N/A	0	0	0	0
GU1004	116	0.813351	Bongo	40330	SEAMAP	333	38	102	0	0	0	0
GU1004	116	0.813351	Neuston	40332	SEAMAP	947	0.5	N/A	0	0	0	0
GU1004	117	0.957512	Bongo	40333	SEAMAP	333	20	66	0	0	0	0
GU1004	117	0.957512	Neuston	40335	SEAMAP	947	0.5	N/A	0	0	0	0
GU1004	118	0.238212	Bongo	40336	SEAMAP	333	12	51	0	0	0	0
GU1004	118	0.238212	Neuston	40338	SEAMAP	947	0.5	N/A	0	0	0	0
GU1004	119	0.33691	Bongo	40339	SEAMAP	333	28	94	0	0	0	0
GU1004	119	0.33691	Neuston	40341	SEAMAP	947	0.5	N/A	0	0	0	0
GU1004	120	0.48305	Bongo	40342	SEAMAP	333	44	79	0	0	0	0
GU1004	120	0.48305	Neuston	40344	SEAMAP	947	0.5	N/A	0	0	0	0
GU1004	121	0.623762	Bongo	40345	SEAMAP	333	65	141	0	0	0	0
GU1004	121	0.623762	Neuston	40347	SEAMAP	947	0.5	N/A	0	0	0	0
GU1004	122	0.767818	Bongo	40348	SEAMAP	333	138	185	0	0	0	0
GU1004	122	0.767818	Neuston	40350	SEAMAP	947	0.5	N/A	0	0	0	0
GU1004	123	0.918756	Bongo	40351	SEAMAP	333	201	279	0	0	0	0
GU1004	123	0.918756	Neuston	40353	SEAMAP	947	0.5	N/A	0	0	0	0
GU1004	124	0.108484	Bongo	40354	SEAMAP	333	199	325	0	0	0	0
GU1004	124	0.108484	Neuston	40356	SEAMAP	947	0.5	N/A	0	0	0	0
GU1004	125	0.270081	Bongo	40357	SEAMAP	333	136	211	0	0	0	0
GU1004	125	0.270081	Neuston	40359	SEAMAP	947	0.5	N/A	0	0	0	0
GU1004	126	0.429676	Bongo	40360	SEAMAP	333	70	153	0	0	0	0
GU1004	126	0.429676	Neuston	40362	SEAMAP	947	0.5	N/A	0	0	0	0
GU1004	127	0.57853	Bongo	40363	SEAMAP	333	53	121	0	0	0	0
GU1004	127	0.57853	Neuston	40365	SEAMAP	947	0.5	N/A	0	0	0	0
GU1004	128	0.728229	Bongo	40366	SEAMAP	333	31	58	0	0	0	0
GU1004	128	0.728229	Neuston	40368	SEAMAP	947	0.5	N/A	0	0	0	0
GU1004	129	0.907616	Bongo	40369	SEAMAP	333	19	31	0	0	0	0
GU1004	129	0.907616	Neuston	40371	SEAMAP	947	0.5	N/A	0	0	0	0
GU1004	130	0.995388	Bongo	40372	SEAMAP	333	10	22	0	0	0	0
GU1004	130	0.995388	Neuston	40374	SEAMAP	947	0.5	N/A	0	0	0	0
GU1004	131	0.204635	Bongo	40375	SEAMAP	333	8	19	0	0	0	0
GU1004	131	0.204635	Neuston	40377	SEAMAP	947	0.5	N/A	0	0	0	0
GU1004	132	0.325602	Bongo	40378	SEAMAP	333	23	118	0	0	0	0
GU1004	132	0.325602	Neuston	40380	SEAMAP	947	0.5	N/A	0	0	0	0
GU1004	133	0.43599	Bongo	40381	SEAMAP	333	33	53	0	0	0	0
GU1004	133	0.43599	Neuston	40383	SEAMAP	947	0.5	N/A	0	0	0	0
GU1004	134	0.607552	Bongo	40384	SEAMAP	333	17	72	0	0	0	0
GU1004	134	0.607552	Neuston	40386	SEAMAP	947	0.5	N/A	0	0	0	0
GU1004	135	0.723866	Bongo	40387	SEAMAP	333	31	69	0	0	0	0
GU1004	135	0.723866	Neuston	40389	SEAMAP	947	0.5	N/A	0	0	0	0
GU1004	136	0.916348	Bongo	40390	SEAMAP	333	50	151	0	0	0	0
GU1004	136	0.916348	Neuston	40392	SEAMAP	947	0.5	N/A	0	0	0	0
GU1004	137	0.0646065	Bongo	40393	SEAMAP	333	71	110	0	0	0	0
GU1004	137	0.0646065	Neuston	40395	SEAMAP	947	0.5	N/A	0	0	0	0
GU1004	138	0.213073	Bongo	40396	SEAMAP	333	199	259	0	0	0	0
GU1004	138	0.213073	Neuston	40398	SEAMAP	947	0.5	N/A	0	0	0	0
GU1004	139	0.398449	Bongo	40399	SEAMAP	333	200	362	0	0	0	0
GU1004	139	0.398449	Neuston	40401	SEAMAP	947	0.5	N/A	0	0	0	0
GU1004	140	0.591105	Bongo	40402	SEAMAP	333	201	298	0	0	0	0
GU1004	140	0.591105	Neuston	40404	SEAMAP	947	0.5	N/A	0	0	0	0
GU1004	141	0.770839	Bongo	40405	SEAMAP	333	200	275	1	0	1	0
GU1004	141	0.770839	Neuston	40407	SEAMAP	947	0.5	N/A	0	0	0	0
GU1004	143	0.134398	Bongo	40422	SEAMAP	333	199	347	0	0	0	0
GU1004	143	0.134398	Neuston	40424	SEAMAP	947	0.5	N/A	0	0	0	0
GU1004	144	0.276036	Bongo	40425	SEAMAP	333	126	258	0	0	0	0
GU1004	144	0.276036	Neuston	40427	SEAMAP	947	0.5	N/A	0	0	0	0
GU1004	146	0.269363	Neuston	40435	SEAMAP	505	0.5	N/A	0	0	0	0
GU1004	148	0.430174	Neuston	40436	SEAMAP	505	0.5	N/A	0	0	0	0
GU1004	150	0.592917	Neuston	40437	SEAMAP	505	0.5	N/A	0	0	0	0
GU1004	152	0.76088	Neuston	40438	SEAMAP	505	0.5	N/A	0	0	0	0
GU1004	154	0.927917	Neuston	40439	SEAMAP	505	0.5	N/A	0	0	0	0
GU1004	156	0.0975926	Neuston	40440	SEAMAP	505	0.5	N/A	0	0	0	0
GU1004	158	0.254711	Neuston	40441	SEAMAP	505	0.5	N/A	0	0	0	0
GU1101	1	0.559653	MOCNESS	40876	SEAMAP	505	0-51m	827	1	0	1	0
GU1101	1	0.559653	MOCNESS	40877	SEAMAP	505	40-51m	258	0	0	0	0
GU1101	1	0.559653	MOCNESS	40878	SEAMAP	505	31-40m	265	0	0	0	0
GU1101	1	0.559653	MOCNESS	40879	SEAMAP	505	20-30m	257	0	0	0	0
GU1101	1	0.559653	MOCNESS	40880	SEAMAP	505	10-20m	295	0	0	0	0
GU1101	1	0.559653	MOCNESS	40881	SEAMAP	505	0-10m	297	0	0	0	0
GU1101	1	0.559653	Surface 10	40875	SEAMAP	505	1-10m	1400.14	0	0	0	0
GU1101	2	0.654838	Surface 10	40882	SEAMAP	505	1-10m	1409.65	0	0	0	0
GU1101	3	0.766817	Surface 10	40883	SEAMAP	505	1-10m	1584.49	0	0	0	0
GU1101	4	0.334479	Surface 10	40884	SEAMAP	505	1-10m	1560.89	0	0	0	0
GU1101	5	0.497037	Surface 10	40885	SEAMAP	505	1-10m	1485.54	0	0	0	0
GU1101	6	0.689688	Neuston	40886	SEAMAP	947	Surface	N/A	0	0	0	0
GU1101	6	0.689688	Surface 10	40887	SEAMAP	505	1-10m	1257.66	0	0	0	0
GU1101	7	0.853611	Neuston	40888	SEAMAP	947	Surface	N/A	0	0	0	0
GU1101	7	0.853611	Surface 10	40889	SEAMAP	505	1-10m	1066.91	0	0	0	0
GU1101	8	0.997963	Neuston	40890	SEAMAP	947	Surface	N/A	0	0	0	0
GU1101	8	0.997963	Surface 10	40891	SEAMAP	505	1-10m	1275.23	0	0	0	0
GU1101	9	0.135521	Neuston	40892	SEAMAP	947	Surface	N/A	1	0	0	1
GU1101	9	0.135521	Surface 10	40893	SEAMAP	505	1-10m	1691.82	0	0	0	0
GU1101	10	0.284606	Neuston	40894	SEAMAP	947	Surface	N/A	0	0	0	0
GU1101	10	0.284606	Surface 10	40895	SEAMAP	505	1-10m	1382.78	4	2	1	0
GU1101	11	0.476076	Neuston	40896	SEAMAP	947	Surface	N/A	0	0	0	0
GU1101	11	0.476076	Surface 10	40897	SEAMAP	505	1-10m	1156.78	0	0	0	0
GU1101	12	0.594664	Neuston	40898	SEAMAP	947	Surface	N/A	0	0	0	0
GU1101	12	0.594664	Surface 10	40899	SEAMAP	505	1-10m	1389.39	0	0	0	0
GU1101	13	0.745069	Neuston	40900	SEAMAP	947	Surface	N/A	0	0	0	0
GU1101	13	0.745069	Surface 10	40901	SEAMAP	505	1-10m	1436.2	0	0	0	0
GU1101	14	0.830104	Neuston	40902	SEAMAP	947	Surface	N/A	1	0	0	1
GU1101	14	0.830104	Surface 10	40903	SEAMAP	505	1-10m	788.669	3	0	0	2
GU1101	15	0.934225	Neuston	40904	SEAMAP	947	Surface	N/A	0	0	0	0
GU1101	15	0.934225	Surface 10	40905	SEAMAP	505	1-10m	691.12	1	0	1	0
GU1101	16	0.100509	Neuston	40906	SEAMAP	947	Surface	N/A	0	0	0	0
GU1101	16	0.100509	Surface 10	40907	SEAMAP	505	1-10m	1376.22	0	0	0	0
GU1101	17	0.227986	Neuston	40908	SEAMAP	947	Surface	N/A	0	0	0	0
GU1101	17	0.227986	Surface 10	40909	SEAMAP	505	1-10m	1372.14	0	0	0	0
GU1101	18	0.384167	Neuston	40910	SEAMAP	947	Surface	N/A	0	0	0	0
GU1101	18	0.384167	Surface 10	40911	SEAMAP	505	1-10m	1200.58	0	0	0	0
GU1101	19	0.553819	Neuston	40912	SEAMAP	947	Surface	N/A	0	0	0	0
GU1101	19	0.553819	Surface 10	40913	SEAMAP	505	1-10m	1401.53	0	0	0	0
GU1101	20	0.756632	Neuston	40914	SEAMAP	947	Surface	N/A	0	0	0	0
GU1101	20	0.756632	Surface 10	40915	SEAMAP	505	1-10m	1201.17	0	0	0	0
GU1101	21	0.952431	Neuston	40916	SEAMAP	947	Surface	N/A	0	0	0	0
GU1101	21	0.952431	Surface 10	40917	SEAMAP	505	1-10m	805.706	1	0	0	1
GU1101	22	0.171921	Neuston	40918	SEAMAP	947	Surface	N/A	2	0	1	1
GU1101	22	0.171921	Surface 10	40919	SEAMAP	505	1-10m	1485.7	1	0	1	0
GU1101	23	0.3011	Neuston	40920	SEAMAP	947	Surface	N/A	0	0	0	0
GU1101	23	0.3011	Surface 10	40921	SEAMAP	505	1-10m	1408.31	0	0	0	0
GU1101	24	0.510451	Neuston	40922	SEAMAP	947	Surface	N/A	0	0	0	0
GU1101	24	0.510451	Surface 10	40923	SEAMAP	505	1-10m	1264.59	0	0	0	0
GU1101	25	0.60735	Neuston	40924	SEAMAP	947	Surface	N/A	0	0	0	0
GU1101	25	0.60735	Surface 10	40925	SEAMAP	505	1-10m	1255.29	0	0	0	0
GU1101	26	0.702118	Neuston	40926	SEAMAP	947	Surface	N/A	0	0	0	0
GU1101	26	0.702118	Surface 10	40927	SEAMAP	505	1-10m	1273.35	0	0	0	0
GU1101	27	0.837274	Neuston	40928	SEAMAP	947	Surface	N/A	0	0	0	0
GU1101	27	0.837274	Surface 10	40929	SEAMAP	505	1-10m	922.174	2	0	0	2
GU1101	28	0.901661	Neuston	40930	SEAMAP	947	Surface	N/A	0	0	0	0
GU1101	28	0.901661	Surface 10	40931	SEAMAP	505	1-10m	1076.48	1	1	0	0
GU1101	29	0.0558449	Neuston	40932	SEAMAP	947	Surface	N/A	0	0	0	0
GU1101	29	0.0558449	Surface 10	40933	SEAMAP	505	1-10m	1376.06	0	0	0	0
GU1101	30	0.16202	Neuston	40934	SEAMAP	947	Surface	N/A	0	0	0	0
GU1101	30	0.16202	Surface 10	40935	SEAMAP	505	1-10m	1535.68	1	0	0	1
GU1101	31	0.230556	Neuston	40936	SEAMAP	947	Surface	N/A	0	0	0	0
GU1101	31	0.230556	Surface 10	40937	SEAMAP	505	1-12m	1508.11	1	0	1	0
GU1101	32	0.31684	Neuston	40938	SEAMAP	947	Surface	N/A	0	0	0	0
GU1101	32	0.31684	Surface 10	40939	SEAMAP	505	1-10m	1410.4	0	0	0	0
GU1101	33	0.40235	Neuston	40940	SEAMAP	947	Surface	N/A	0	0	0	0
GU1101	33	0.40235	Surface 10	40941	SEAMAP	505	1-10m	1349.51	0	0	0	0
GU1101	34	0.473275	MOCNESS	40944	SEAMAP	505	1-51m	240	0	0	0	0
GU1101	34	0.473275	MOCNESS	40945	SEAMAP	505	39-51m	204	0	0	0	0
GU1101	34	0.473275	MOCNESS	40946	SEAMAP	505	32-39m	277	0	0	0	0
GU1101	34	0.473275	MOCNESS	40947	SEAMAP	505	21-31m	287	1	0	1	0
GU1101	34	0.473275	MOCNESS	40948	SEAMAP	505	11-21m	304	0	0	0	0
GU1101	34	0.473275	MOCNESS	40949	SEAMAP	505	0-10m	275	0	0	0	0
GU1101	34	0.473275	Neuston	40942	SEAMAP	947	Surface	N/A	1	0	0	1
GU1101	34	0.473275	Surface 10	40943	SEAMAP	505	1-10m	1540.41	0	0	0	0
GU1101	35	0.610446	Neuston	40950	SEAMAP	947	Surface	N/A	0	0	0	0
GU1101	35	0.610446	Surface 10	40951	SEAMAP	505	1-10m	1393.31	0	0	0	0
GU1101	36	0.688391	Neuston	40952	SEAMAP	947	Surface	N/A	0	0	0	0
GU1101	36	0.688391	Surface 10	40953	SEAMAP	505	1-10m	1399.17	1	1	0	0
GU1101	37	0.892766	Neuston	40954	SEAMAP	947	Surface	N/A	0	0	0	0
GU1101	37	0.892766	Surface 10	40955	SEAMAP	505	1-10m	1376.33	2	0	0	2
GU1101	38	0.0967708	MOCNESS	40958	SEAMAP	505	0-48m	445	0	0	0	0
GU1101	38	0.0967708	MOCNESS	40959	SEAMAP	505	40-48m	367	0	0	0	0
GU1101	38	0.0967708	MOCNESS	40960	SEAMAP	505	32-41m	300	1	1	0	0
GU1101	38	0.0967708	MOCNESS	40961	SEAMAP	505	20-31m	293	3	2	0	1
GU1101	38	0.0967708	MOCNESS	40962	SEAMAP	505	10-20m	272	0	0	0	0
GU1101	38	0.0967708	MOCNESS	40963	SEAMAP	505	1-10m	257	1	1	0	0
GU1101	38	0.0967708	Neuston	40956	SEAMAP	947	Surface	N/A	0	0	0	0
GU1101	38	0.0967708	Surface 10	40957	SEAMAP	505	1-12m	1516.82	0	0	0	0
GU1101	39	0.234184	Neuston	40964	SEAMAP	947	Surface	N/A	0	0	0	0
GU1101	39	0.234184	Surface 10	40965	SEAMAP	505	1-10m	1519.94	0	0	0	0
GU1101	40	0.350984	Neuston	40966	SEAMAP	947	Surface	N/A	0	0	0	0
GU1101	40	0.350984	Surface 10	40967	SEAMAP	505	1-12m	1440.88	0	0	0	0
GU1101	41	0.543291	MOCNESS	40970	SEAMAP	505	0-60	939	1	1	0	0
GU1101	41	0.543291	Neuston	40968	SEAMAP	947	Surface	N/A	0	0	0	0
GU1101	41	0.543291	Surface 10	40969	SEAMAP	505	1-12m	1231.64	0	0	0	0
GU1101	42	0.718345	Neuston	40971	SEAMAP	947	Surface	N/A	0	0	0	0
GU1101	42	0.718345	Surface 10	40972	SEAMAP	505	1-12m	1448.62	0	0	0	0
GU1101	43	0.871076	Neuston	40973	SEAMAP	947	Surface	N/A	0	0	0	0
GU1101	43	0.871076	Surface 10	40974	SEAMAP	505	1-12m	1002.63	0	0	0	0
GU1101	44	0.106968	MOCNESS	40977	SEAMAP	505	0-18m		0	0	0	0
GU1101	44	0.106968	MOCNESS	40978	SEAMAP	505	18-51m	300	0	0	0	0
GU1101	44	0.106968	MOCNESS	40979	SEAMAP	505	41-50m	284	0	0	0	0
GU1101	44	0.106968	MOCNESS	40980	SEAMAP	505	31-41m	232	0	0	0	0
GU1101	44	0.106968	MOCNESS	40981	SEAMAP	505	21-31m	264	0	0	0	0
GU1101	44	0.106968	MOCNESS	40982	SEAMAP	505	11-21m	270	0	0	0	0
GU1101	44	0.106968	MOCNESS	40983	SEAMAP	505	0-10m	278	0	0	0	0
GU1101	44	0.106968	Neuston	40975	SEAMAP	947	Surface	N/A	0	0	0	0
GU1101	44	0.106968	Surface 10	40976	SEAMAP	505	1-10m	1459.37	0	0	0	0
GU1101	45	0.235208	Neuston	40984	SEAMAP	947	Surface	N/A	0	0	0	0
GU1101	45	0.235208	Surface 10	40985	SEAMAP	505	1-10m	1482.48	0	0	0	0
GU1101	46	0.365069	Neuston	40986	SEAMAP	947	Surface	N/A	0	0	0	0
GU1101	46	0.365069	Surface 10	40987	SEAMAP	505	1-10m	1479.36	0	0	0	0
GU1101	47	0.480081	Neuston	40988	SEAMAP	947	Surface	N/A	0	0	0	0
GU1101	47	0.480081	Surface 10	40989	SEAMAP	505	1-12m	1450.82	0	0	0	0
GU1101	48	0.66912	MOCNESS	40992	SEAMAP	505	0-51m	2284	0	0	0	0
GU1101	48	0.66912	MOCNESS	40993	SEAMAP	505	41-50m	382	0	0	0	0
GU1101	48	0.66912	MOCNESS	40994	SEAMAP	505	32-40m	290	0	0	0	0
GU1101	48	0.66912	MOCNESS	40995	SEAMAP	505	20-31m	252	0	0	0	0
GU1101	48	0.66912	MOCNESS	40996	SEAMAP	505	11-20m	325	0	0	0	0
GU1101	48	0.66912	MOCNESS	40997	SEAMAP	505	0-11m	275	0	0	0	0
GU1101	48	0.66912	Neuston	40990	SEAMAP	947	Surface	N/A	0	0	0	0
GU1101	48	0.66912	Surface 10	40991	SEAMAP	505	1-12m	1449.8	0	0	0	0
GU1101	49	0.899468	Neuston	40998	SEAMAP	947	Surface	N/A	0	0	0	0
GU1101	49	0.899468	Surface 10	40999	SEAMAP	505	1-10m	999.192	1	0	0	1
GU1101	50	0.156354	MOCNESS	41002	SEAMAP	505	2-51m	505	0	0	0	0
GU1101	50	0.156354	MOCNESS	41003	SEAMAP	505	40-51m	211	0	0	0	0
GU1101	50	0.156354	MOCNESS	41004	SEAMAP	505	31-40m	374	0	0	0	0
GU1101	50	0.156354	MOCNESS	41005	SEAMAP	505	20-31m	310	0	0	0	0
GU1101	50	0.156354	MOCNESS	41006	SEAMAP	505	10-20m	354	0	0	0	0
GU1101	50	0.156354	MOCNESS	41007	SEAMAP	505	1-10m	214	0	0	0	0
GU1101	50	0.156354	Neuston	41000	SEAMAP	947	Surface	N/A	0	0	0	0
GU1101	50	0.156354	Surface 10	41001	SEAMAP	505	1-10m	1498.22	0	0	0	0
GU1101	51	0.285787	Neuston	41008	SEAMAP	947	Surface	N/A	0	0	0	0
GU1101	51	0.285787	Surface 10	41009	SEAMAP	505	1-10m	1434.1	0	0	0	0
GU1101	52	0.416829	MOCNESS	41012	SEAMAP	505	0-51m	295	0	0	0	0
GU1101	52	0.416829	MOCNESS	41013	SEAMAP	505	42-50m	329	0	0	0	0
GU1101	52	0.416829	MOCNESS	41014	SEAMAP	505	31-41m	251	1	0	0	1
GU1101	52	0.416829	MOCNESS	41015	SEAMAP	505	20-31m	233	0	0	0	0
GU1101	52	0.416829	MOCNESS	41016	SEAMAP	505	11-20m	318	0	0	0	0
GU1101	52	0.416829	MOCNESS	41017	SEAMAP	505	0-11m	272	0	0	0	0
GU1101	52	0.416829	Neuston	41010	SEAMAP	947	Surface	N/A	0	0	0	0
GU1101	52	0.416829	Surface 10	41011	SEAMAP	505	1-10m	1177.09	0	0	0	0
GU1101	53	0.735029	Neuston	41018	SEAMAP	947	Surface	N/A	0	0	0	0
GU1101	53	0.735029	Surface 10	41019	SEAMAP	505	1-10m	1544.55	0	0	0	0
GU1101	54	0.967928	MOCNESS	41022	SEAMAP	505	0-300m	938	0	0	0	0
GU1101	54	0.967928	MOCNESS	41023	SEAMAP	505	250-300m	602	0	0	0	0
GU1101	54	0.967928	MOCNESS	41024	SEAMAP	505	200-250m	572	0	0	0	0
GU1101	54	0.967928	MOCNESS	41025	SEAMAP	505	100-200m	890	0	0	0	0
GU1101	54	0.967928	MOCNESS	41026	SEAMAP	505	50-100m	602	0	0	0	0
GU1101	54	0.967928	MOCNESS	41027	SEAMAP	505	21-49m	250	0	0	0	0
GU1101	54	0.967928	MOCNESS	41028	SEAMAP	505	1-20m	361	0	0	0	0
GU1101	54	0.967928	Neuston	41020	SEAMAP	947	Surface	N/A	0	0	0	0
GU1101	54	0.967928	Surface 10	41021	SEAMAP	505	1-11m	811.35	0	0	0	0
GU1101	55	0.374745	Neuston	41029	SEAMAP	947	Surface	N/A	0	0	0	0
GU1101	55	0.374745	Surface 10	41030	SEAMAP	505	1-10m	977.156	0	0	0	0
GU1101	56	0.623449	MOCNESS	41033	SEAMAP	505	1-50m	308	0	0	0	0
GU1101	56	0.623449	MOCNESS	41034	SEAMAP	505	40-50m	299	0	0	0	0
GU1101	56	0.623449	MOCNESS	41035	SEAMAP	505	31-40m	294	0	0	0	0
GU1101	56	0.623449	MOCNESS	41036	SEAMAP	505	20-31m	286	2	1	0	0
GU1101	56	0.623449	MOCNESS	41037	SEAMAP	505	10-20m	282	8	6	0	0
GU1101	56	0.623449	MOCNESS	41038	SEAMAP	505	1-10m	247	0	0	0	0
GU1101	56	0.623449	Neuston	41031	SEAMAP	947	Surface	N/A	0	0	0	0
GU1101	56	0.623449	Surface 10	41032	SEAMAP	505	1-10m	1378.21	0	0	0	0
GU1101	57	0.811424	Neuston	41039	SEAMAP	947	Surface	N/A	2	0	0	1
GU1101	57	0.811424	Surface 10	41040	SEAMAP	505	1-10m	1009.78	0	0	0	0
GU1101	58	0.893137	Neuston	41041	SEAMAP	947	Surface	N/A	0	0	0	0
GU1101	58	0.893137	Surface 10	41042	SEAMAP	505	1-10m	1160.21	0	0	0	0
GU1101	59	0.0661343	MOCNESS	41045	SEAMAP	505	0-269m	746	0	0	0	0
GU1101	59	0.0661343	MOCNESS	41046	SEAMAP	505	201-269m	755	0	0	0	0
GU1101	59	0.0661343	MOCNESS	41047	SEAMAP	505	40-201m	1175	0	0	0	0
GU1101	59	0.0661343	MOCNESS	41048	SEAMAP	505	31-40m	259	0	0	0	0
GU1101	59	0.0661343	MOCNESS	41049	SEAMAP	505	21-31m	303	0	0	0	0
GU1101	59	0.0661343	MOCNESS	41050	SEAMAP	505	11-21m	238	0	0	0	0
GU1101	59	0.0661343	MOCNESS	41051	SEAMAP	505	1-11m	236	0	0	0	0
GU1101	59	0.0661343	Neuston	41043	SEAMAP	947	Surface	N/A	1	0	0	1
GU1101	59	0.0661343	Surface 10	41044	SEAMAP	505	1-10m	1356.82	0	0	0	0
GU1101	60	0.161933	Neuston	41052	SEAMAP	947	Surface	N/A	0	0	0	0
GU1101	60	0.161933	Surface 10	41053	SEAMAP	505	1-10m	1405.14	2	0	0	2
GU1101	61	0.22809	Neuston	41054	SEAMAP	947	Surface	N/A	0	0	0	0
GU1101	61	0.22809	Surface 10	41055	SEAMAP	505	1-10m	1397.56	0	0	0	0
GU1101	62	0.291123	Neuston	41056	SEAMAP	947	Surface	N/A	0	0	0	0
GU1101	62	0.291123	Surface 10	41057	SEAMAP	505	1-10m	1143.45	0	0	0	0
GU1101	63	0.414711	Neuston	41058	SEAMAP	947	Surface	N/A	0	0	0	0
GU1101	63	0.414711	Surface 10	41059	SEAMAP	505	1-10m	1183.86	0	0	0	0
GU1101	64	0.592297	Neuston	41060	SEAMAP	947	Surface	N/A	0	0	0	0
GU1101	64	0.592297	Surface 10	41061	SEAMAP	505	1-10m	1292.11	0	0	0	0
GU1101	65	0.79831	MOCNESS	41064	SEAMAP	505	0-51m	378	3	2	0	0
GU1101	65	0.79831	MOCNESS	41065	SEAMAP	505	41-51m	279	0	0	0	0
GU1101	65	0.79831	MOCNESS	41066	SEAMAP	505	30-41m	330	1	1	0	0
GU1101	65	0.79831	MOCNESS	41067	SEAMAP	505	21-30m	326	10	10	0	0
GU1101	65	0.79831	MOCNESS	41068	SEAMAP	505	11-21m	281	3	2	1	0
GU1101	65	0.79831	MOCNESS	41069	SEAMAP	505	0-11m	224	2	0	0	0
GU1101	65	0.79831	Neuston	41062	SEAMAP	947	Surface	N/A	0	0	0	0
GU1101	65	0.79831	Surface 10	41063	SEAMAP	505	1-10m	1033.75	3	1	0	2
GU1101	66	0.0366667	MOCNESS	41072	SEAMAP	505	0-51m	349	0	0	0	0
GU1101	66	0.0366667	MOCNESS	41073	SEAMAP	505	41-51m	327	0	0	0	0
GU1101	66	0.0366667	MOCNESS	41074	SEAMAP	505	31-41m	244	0	0	0	0
GU1101	66	0.0366667	MOCNESS	41075	SEAMAP	505	21-31m	249	0	0	0	0
GU1101	66	0.0366667	MOCNESS	41076	SEAMAP	505	11-21m	272	0	0	0	0
GU1101	66	0.0366667	MOCNESS	41077	SEAMAP	505	1-12m	290	0	0	0	0
GU1101	66	0.0366667	Neuston	41070	SEAMAP	947	Surface	N/A	0	0	0	0
GU1101	66	0.0366667	Surface 10	41071	SEAMAP	505	1-10m	1300.98	0	0	0	0
GU1101	67	0.251713	MOCNESS	41080	SEAMAP	505	1-50m	255	0	0	0	0
GU1101	67	0.251713	MOCNESS	41081	SEAMAP	505	41-50m	253	0	0	0	0
GU1101	67	0.251713	MOCNESS	41082	SEAMAP	505	31-41m	254	0	0	0	0
GU1101	67	0.251713	MOCNESS	41083	SEAMAP	505	21-31m	232	0	0	0	0
GU1101	67	0.251713	MOCNESS	41084	SEAMAP	505	11-21m	248	1	0	0	1
GU1101	67	0.251713	MOCNESS	41085	SEAMAP	505	1-11m	251	0	0	0	0
GU1101	67	0.251713	Neuston	41078	SEAMAP	947	Surface	N/A	0	0	0	0
GU1101	67	0.251713	Surface 10	41079	SEAMAP	505	1-10m	1596.31	0	0	0	0
GU1101	68	0.471481	MOCNESS	41088	SEAMAP	505	0-51m	317	0	0	0	0
GU1101	68	0.471481	MOCNESS	41089	SEAMAP	505	41-51m	262	0	0	0	0
GU1101	68	0.471481	MOCNESS	41090	SEAMAP	505	31-41m	259	1	0	0	1
GU1101	68	0.471481	MOCNESS	41091	SEAMAP	505	21-30m	282	0	0	0	0
GU1101	68	0.471481	MOCNESS	41092	SEAMAP	505	10-20m	267	0	0	0	0
GU1101	68	0.471481	MOCNESS	41093	SEAMAP	505	0-10m	266	0	0	0	0
GU1101	68	0.471481	Neuston	41086	SEAMAP	947	Surface	N/A	0	0	0	0
GU1101	68	0.471481	Surface 10	41087	SEAMAP	505	1-10m	1249.11	0	0	0	0
GU1101	69	0.644942	Neuston	41094	SEAMAP	947	Surface	N/A	0	0	0	0
GU1101	69	0.644942	Surface 10	41095	SEAMAP	505	1-12m	1416.96	0	0	0	0
GU1101	70	0.789884	Neuston	41096	SEAMAP	947	Surface	N/A	0	0	0	0
GU1101	70	0.789884	Surface 10	41097	SEAMAP	505	1-10m	671.073	0	0	0	0
GU1101	71	0.137245	MOCNESS	41100	SEAMAP	505	0-258m	855	0	0	0	0
GU1101	71	0.137245	MOCNESS	41101	SEAMAP	505	200-258m	510	0	0	0	0
GU1101	71	0.137245	MOCNESS	41102	SEAMAP	505	42-198m	1148	1	0	1	0
GU1101	71	0.137245	MOCNESS	41103	SEAMAP	505	31-42m	270	0	0	0	0
GU1101	71	0.137245	MOCNESS	41104	SEAMAP	505	21-31m	252	0	0	0	0
GU1101	71	0.137245	MOCNESS	41105	SEAMAP	505	11-20m	398	0	0	0	0
GU1101	71	0.137245	Neuston	41098	SEAMAP	947	Surface	N/A	0	0	0	0
GU1101	71	0.137245	Surface 10	41099	SEAMAP	505	1-10m	1285.28	2	1	0	0
GU1101	72	0.330139	Neuston	41106	SEAMAP	947	Surface	N/A	0	0	0	0
GU1101	72	0.330139	Surface 10	41107	SEAMAP	505	1-10m	1073.31	0	0	0	0
GU1101	73	0.543623	Neuston	41108	SEAMAP	947	Surface	N/A	0	0	0	0
GU1101	73	0.543623	Surface 10	41109	SEAMAP	505	1-10m	1411.58	0	0	0	0
GU1101	74	0.649537	Neuston	41110	SEAMAP	947	Surface	N/A	0	0	0	0
GU1101	74	0.649537	Surface 10	41111	SEAMAP	505	1-10m	1261.85	0	0	0	0
GU1101	74	0.649537	Surface 10	41112	SEAMAP	505	1-11m	1159.89	0	0	0	0
GU1101	75	0.930359	Neuston	41113	SEAMAP	947	Surface	N/A	0	0	0	0
GU1101	75	0.930359	Surface 10	41114	SEAMAP	505	1-10m	927.172	0	0	0	0
GU1101	76	0.187002	Neuston	41115	SEAMAP	947	Surface	N/A	0	0	0	0
GU1101	76	0.187002	Surface 10	41116	SEAMAP	505	1-10m	1213.75	1	0	0	0
GU1101	77	0.511991	Neuston	41117	SEAMAP	947	Surface	N/A	0	0	0	0
GU1101	77	0.511991	Surface 10	41118	SEAMAP	505	1-10m	1123.35	0	0	0	0
GU1101	78	0.814988	Neuston	41119	SEAMAP	947	Surface	N/A	0	0	0	0
GU1101	78	0.814988	Surface 10	41120	SEAMAP	505	1-10m	981.187	0	0	0	0
GU1101	79	0.094537	Neuston	41121	SEAMAP	947	Surface	N/A	2	0	0	2
GU1101	79	0.094537	Surface 10	41122	SEAMAP	505	1-10m	1297.97	5	0	0	5
GU1101	80	0.224618	Neuston	41123	SEAMAP	947	Surface	N/A	0	0	0	0
GU1101	80	0.224618	Surface 10	41124	SEAMAP	505	1-10m	1028.86	0	0	0	0
GU1101	81	0.332789	Neuston	41125	SEAMAP	947	Surface	N/A	0	0	0	0
GU1101	81	0.332789	Surface 10	41126	SEAMAP	505	1-10m	1195.79	0	0	0	0
GU1101	82	0.432824	Neuston	41127	SEAMAP	947	Surface	N/A	0	0	0	0
GU1101	82	0.432824	Surface 10	41128	SEAMAP	505	1-10m	1082.98	0	0	0	0
GU1101	83	0.545903	Neuston	41129	SEAMAP	947	Surface	N/A	0	0	0	0
GU1101	83	0.545903	Surface 10	41130	SEAMAP	505	1-10m	1156.99	0	0	0	0
GU1101	83	0.545903	Surface 10	41131	SEAMAP	505	1-10m	1415.88	0	0	0	0
GU1101	84	0.720023	Neuston	41132	SEAMAP	947	Surface	N/A	0	0	0	0
GU1101	84	0.720023	Surface 10	41133	SEAMAP	505	1-10m	1443.62	1	0	0	0
GU1101	85	0.838032	Neuston	41134	SEAMAP	947	Surface	N/A	3	1	0	0
GU1101	85	0.838032	Surface 10	41135	SEAMAP	505	1-10m	1115.28	2	0	0	2
GU1101	86	0.0360417	MOCNESS	41138	SEAMAP	505	0-260m	826	0	0	0	0
GU1101	86	0.0360417	MOCNESS	41139	SEAMAP	505	199-259m	513	0	0	0	0
GU1101	86	0.0360417	MOCNESS	41140	SEAMAP	505	39-199m	1112	0	0	0	0
GU1101	86	0.0360417	MOCNESS	41141	SEAMAP	505	30-40m	250	0	0	0	0
GU1101	86	0.0360417	MOCNESS	41142	SEAMAP	505	20-30m	229	1	1	0	0
GU1101	86	0.0360417	MOCNESS	41143	SEAMAP	505	10-20m	258	0	0	0	0
GU1101	86	0.0360417	MOCNESS	41144	SEAMAP	505	0-10m	232	0	0	0	0
GU1101	86	0.0360417	Neuston	41136	SEAMAP	947	Surface	N/A	0	0	0	0
GU1101	86	0.0360417	Surface 10	41137	SEAMAP	505	1-10m	1220.2	0	0	0	0
GU1101	87	0.112789	Neuston	41145	SEAMAP	947	Surface	N/A	1	0	0	0
GU1101	87	0.112789	Surface 10	41146	SEAMAP	505	1-10m	1349.62	0	0	0	0
GU1101	88	0.211667	Neuston	41147	SEAMAP	947	Surface	N/A	0	0	0	0
GU1101	88	0.211667	Surface 10	41148	SEAMAP	505	1-10m	1453.78	0	0	0	0
GU1101	89	0.283576	Neuston	41149	SEAMAP	947	Surface	N/A	0	0	0	0
GU1101	89	0.283576	Surface 10	41150	SEAMAP	505	1-10m	1062.18	0	0	0	0
GU1101	90	0.366128	Neuston	41151	SEAMAP	947	Surface	N/A	0	0	0	0
GU1101	90	0.366128	Surface 10	41152	SEAMAP	505	1-10m	1124.74	0	0	0	0
GU1101	91	0.483681	Neuston	41153	SEAMAP	947	Surface	N/A	0	0	0	0
GU1101	91	0.483681	Surface 10	41154	SEAMAP	505	1-10m	1124.37	0	0	0	0
GU1101	93	0.70191	Neuston	41155	SEAMAP	947	Surface	N/A	0	0	0	0
GU1101	93	0.70191	Surface 10	41156	SEAMAP	505	1-10m	1306.14	0	0	0	0
GU1101	94	0.905185	Neuston	41157	SEAMAP	947	Surface	N/A	1	0	0	1
GU1101	94	0.905185	Surface 10	41158	SEAMAP	505	1-10m	1065.51	1	0	1	0
GU1101	95	0.0850116	MOCNESS	41161	SEAMAP	505	0-227m	749	0	0	0	0
GU1101	95	0.0850116	MOCNESS	41162	SEAMAP	505	198-227m	499	0	0	0	0
GU1101	95	0.0850116	MOCNESS	41163	SEAMAP	505	41-197m	1135	0	0	0	0
GU1101	95	0.0850116	MOCNESS	41164	SEAMAP	505	29-41m	237	0	0	0	0
GU1101	95	0.0850116	MOCNESS	41165	SEAMAP	505	20-29m	254	0	0	0	0
GU1101	95	0.0850116	MOCNESS	41166	SEAMAP	505	10-19m	273	0	0	0	0
GU1101	95	0.0850116	MOCNESS	41167	SEAMAP	505	0-10m	259	0	0	0	0
GU1101	95	0.0850116	Neuston	41159	SEAMAP	947	Surface	N/A	0	0	0	0
GU1101	95	0.0850116	Surface 10	41160	SEAMAP	505	1-10m	1334.41	2	0	0	2
GU1101	96	0.190116	Neuston	41168	SEAMAP	947	Surface	N/A	0	0	0	0
GU1101	96	0.190116	Surface 10	41169	SEAMAP	505	1-10m	1395.57	0	0	0	0
GU1101	97	0.30059	Neuston	41170	SEAMAP	947	Surface	N/A	0	0	0	0
GU1101	97	0.30059	Surface 10	41171	SEAMAP	505	1-12m	1082.5	1	0	0	1
GU1101	98	0.430324	Neuston	41172	SEAMAP	947	Surface	N/A	0	0	0	0
GU1101	98	0.430324	Surface 10	41173	SEAMAP	505	1-10m	1064.65	0	0	0	0
GU1101	99	0.605058	MOCNESS	41176	SEAMAP	505	0-50m	435	0	0	0	0
GU1101	99	0.605058	MOCNESS	41177	SEAMAP	505	40-50m	359	0	0	0	0
GU1101	99	0.605058	MOCNESS	41178	SEAMAP	505	30-39m	186	1	0	0	1
GU1101	99	0.605058	MOCNESS	41179	SEAMAP	505	19-29m	320	1	0	0	1
GU1101	99	0.605058	MOCNESS	41180	SEAMAP	505	10-19m	271	0	0	0	0
GU1101	99	0.605058	MOCNESS	41181	SEAMAP	505	0-10m	234	0	0	0	0
GU1101	99	0.605058	Neuston	41174	SEAMAP	947	Surface	N/A	0	0	0	0
GU1101	99	0.605058	Surface 10	41175	SEAMAP	505	1-12m	1500.75	0	0	0	0
GU1101	100	0.766574	Neuston	41182	SEAMAP	947	Surface	N/A	0	0	0	0
GU1101	100	0.766574	Surface 10	41183	SEAMAP	505	1-10m	1295.71	0	0	0	0
GU1101	102	0.0282639	Neuston	41184	SEAMAP	947	Surface	N/A	0	0	0	0
GU1101	102	0.0282639	Surface 10	41185	SEAMAP	505	1-10m	1359.4	1	0	0	1
GU1101	103	0.151944	Neuston	41186	SEAMAP	947	Surface	N/A	0	0	0	0
GU1101	103	0.151944	Surface 10	41187	SEAMAP	505	1-10m	1363.8	1	0	0	1
GU1101	104	0.318264	Neuston	41188	SEAMAP	947	Surface	N/A	0	0	0	0
GU1101	104	0.318264	Surface 10	41189	SEAMAP	505	1-10m	989.948	1	0	0	0
GU1101	105	0.48919	Neuston	41190	SEAMAP	947	Surface	N/A	0	0	0	0
GU1101	105	0.48919	Surface 10	41191	SEAMAP	505	1-10m	1332.15	0	0	0	0
GU1101	106	0.604456	Neuston	41192	SEAMAP	947	Surface	N/A	0	0	0	0
GU1101	106	0.604456	Surface 10	41193	SEAMAP	505	1-10m	1254.38	0	0	0	0
GU1101	107	0.817662	Neuston	41194	SEAMAP	947	Surface	N/A	0	0	0	0
GU1101	107	0.817662	Surface 10	41195	SEAMAP	505	1-12m	789.153	0	0	0	0
GU1101	108	0.961215	Neuston	41196	SEAMAP	947	Surface	N/A	0	0	0	0
GU1101	108	0.961215	Surface 10	41197	SEAMAP	505	1-10m	1327.79	0	0	0	0
GU1101	109	0.0848148	Neuston	41198	SEAMAP	947	Surface	N/A	0	0	0	0
GU1101	109	0.0848148	Surface 10	41199	SEAMAP	505	1-10m	1305.87	0	0	0	0
GU1101	110	0.181192	Neuston	41200	SEAMAP	947	Surface	N/A	0	0	0	0
GU1101	110	0.181192	Surface 10	41201	SEAMAP	505	1-10m	1265.18	0	0	0	0
GU1101	111	0.270995	Neuston	41202	SEAMAP	947	Surface	N/A	0	0	0	0
GU1101	111	0.270995	Surface 10	41203	SEAMAP	505	1-10m	1404.65	0	0	0	0
GU1101	112	0.402106	Neuston	41204	SEAMAP	947	Surface	N/A	0	0	0	0
GU1101	112	0.402106	Surface 10	41205	SEAMAP	505	1-10m	870.954	0	0	0	0
GU1101	113	0.528368	Neuston	41206	SEAMAP	947	Surface	N/A	0	0	0	0
GU1101	113	0.528368	Surface 10	41207	SEAMAP	505	1-10m	1828.06	0	0	0	0
GU1101	114	0.757546	Neuston	41208	SEAMAP	947	Surface	N/A	0	0	0	0
GU1101	114	0.757546	Surface 10	41209	SEAMAP	505	1-10m	1557.61	0	0	0	0
GU1101	115	0.836273	Neuston	41210	SEAMAP	947	Surface	N/A	0	0	0	0
GU1101	115	0.836273	Surface 10	41211	SEAMAP	505	1-10m	861.71	0	0	0	0
GU1101	116	0.912616	Neuston	41212	SEAMAP	947	Surface	N/A	0	0	0	0
GU1101	116	0.912616	Surface 10	41213	SEAMAP	505	1-11m	1322.1	0	0	0	0
GU1101	117	0.0325926	Neuston	41214	SEAMAP	947	Surface	N/A	0	0	0	0
GU1101	117	0.0325926	Surface 10	41215	SEAMAP	505	1-11m	1424.59	0	0	0	0
GU1101	118	0.147072	Neuston	41216	SEAMAP	947	Surface	N/A	0	0	0	0
GU1101	118	0.147072	Surface 10	41217	SEAMAP	505	1-10m	1556.05	0	0	0	0
GU1101	119	0.250093	Neuston	41218	SEAMAP	947	Surface	N/A	0	0	0	0
GU1101	119	0.250093	Surface 10	41219	SEAMAP	505	1-10m	1516.12	0	0	0	0
GU1101	120	0.358148	Neuston	41220	SEAMAP	947	Surface	N/A	0	0	0	0
GU1101	120	0.358148	Surface 10	41221	SEAMAP	505	1-10m	998.869	1	1	0	0
GU1101	121	0.427118	Neuston	41222	SEAMAP	947	Surface	N/A	0	0	0	0
GU1101	121	0.427118	Surface 10	41223	SEAMAP	505	1-10m	851.122	0	0	0	0
GU1101	122	0.497164	Neuston	41224	SEAMAP	947	Surface	N/A	0	0	0	0
GU1101	122	0.497164	Surface 10	41225	SEAMAP	505	1-16m	1381.92	0	0	0	0
GU1101	123	0.633414	MOCNESS	41228	SEAMAP	505	0-51m	335	0	0	0	0
GU1101	123	0.633414	MOCNESS	41229	SEAMAP	505	39-51m	231	0	0	0	0
GU1101	123	0.633414	MOCNESS	41230	SEAMAP	505	30-38m	297	0	0	0	0
GU1101	123	0.633414	MOCNESS	41231	SEAMAP	505	21-30m	329	0	0	0	0
GU1101	123	0.633414	MOCNESS	41232	SEAMAP	505	11-21m	300	0	0	0	0
GU1101	123	0.633414	MOCNESS	41233	SEAMAP	505	0-11m	247	0	0	0	0
GU1101	123	0.633414	Neuston	41226	SEAMAP	947	Surface	N/A	0	0	0	0
GU1101	123	0.633414	Surface 10	41227	SEAMAP	505	1-10m	1431.95	0	0	0	0
GU1101	124	0.759792	MOCNESS	41236	SEAMAP	505	0-51m	410	0	0	0	0
GU1101	124	0.759792	MOCNESS	41237	SEAMAP	505	40-51m	213	0	0	0	0
GU1101	124	0.759792	MOCNESS	41238	SEAMAP	505	31-41m	280	0	0	0	0
GU1101	124	0.759792	MOCNESS	41239	SEAMAP	505	21-31m	300	7	1	1	5
GU1101	124	0.759792	MOCNESS	41240	SEAMAP	505	11-21m	289	0	0	0	0
GU1101	124	0.759792	Neuston	41234	SEAMAP	947	Surface	N/A	0	0	0	0
GU1101	124	0.759792	Surface 10	41235	SEAMAP	505	1-10m	1263.68	0	0	0	0
GU1101	125	0.884653	MOCNESS	41243	SEAMAP	505	0-52m	350	0	0	0	0
GU1101	125	0.884653	MOCNESS	41244	SEAMAP	505	41-52m	266	0	0	0	0
GU1101	125	0.884653	MOCNESS	41245	SEAMAP	505	30-42m	287	0	0	0	0
GU1101	125	0.884653	MOCNESS	41246	SEAMAP	505	20-29m	289	0	0	0	0
GU1101	125	0.884653	MOCNESS	41247	SEAMAP	505	11-21m	291	0	0	0	0
GU1101	125	0.884653	MOCNESS	41248	SEAMAP	505	0-10m	224	0	0	0	0
GU1101	125	0.884653	Neuston	41241	SEAMAP	947	Surface	N/A	0	0	0	0
GU1101	125	0.884653	Surface 10	41242	SEAMAP	505	1-10m	1010.05	0	0	0	0
GU1101	126	0.0458218	Bongo	41250	SEAMAP	333	0-197m	307.893	0	0	0	0
GU1101	126	0.0458218	Bongo	41249	SEAMAP	333	0-197m	298.296	0	0	0	0
GU1101	126	0.0458218	Neuston	41251	SEAMAP	947	Surface	N/A	0	0	0	0
GU1101	126	0.0458218	Surface 10	41252	SEAMAP	505	1-10m	1348.54	0	0	0	0
GU1101	127	0.310451	Bongo	41254	SEAMAP	333	0-193m	361.665	0	0	0	0
GU1101	127	0.310451	Bongo	41253	SEAMAP	333	0-193m	351.438	0	0	0	0
GU1101	127	0.310451	Neuston	41255	SEAMAP	947	Surface	N/A	0	0	0	0
GU1101	127	0.310451	Surface 10	41256	SEAMAP	505	1-10m	1354.13	0	0	0	0
GU1101	128	0.586644	Bongo	41258	SEAMAP	333	0-200m	345.732	0	0	0	0
GU1101	128	0.586644	Bongo	41257	SEAMAP	333	0-200m	336.568	0	0	0	0
GU1101	128	0.586644	Neuston	41259	SEAMAP	947	Surface	N/A	0	0	0	0
GU1101	128	0.586644	Surface 10	41260	SEAMAP	505	1-10m	1399.17	0	0	0	0
GU1101	129	0.803056	Neuston	41261	SEAMAP	947	Surface	N/A	0	0	0	0
GU1101	129	0.803056	Neuston	41263	SEAMAP	947	Surface	N/A	0	0	0	0
GU1101	129	0.803056	Surface 10	41262	SEAMAP	505	1-10m	1560.14	0	0	0	0
GU1101	130	0.997708	Bongo	41265	SEAMAP	333	0-200m	242.374	0	0	0	0
GU1101	130	0.997708	Bongo	41264	SEAMAP	333	0-200m	230.802	0	0	0	0
GU1101	130	0.997708	Neuston	41266	SEAMAP	947	Surface	N/A	0	0	0	0
GU1101	130	0.997708	Surface 10	41267	SEAMAP	505	1-10m	1647.69	0	0	0	0
GU1101	131	0.171319	Neuston	41268	SEAMAP	947	Surface	N/A	0	0	0	0
GU1101	131	0.171319	Surface 10	41269	SEAMAP	505	1-10m	1340.53	0	0	0	0
GU1101	132	0.339016	Bongo	41271	SEAMAP	333	0-201m	277.219	0	0	0	0
GU1101	132	0.339016	Bongo	41270	SEAMAP	333	0-201m	271.247	0	0	0	0
GU1101	132	0.339016	Neuston	41272	SEAMAP	947	Surface	N/A	0	0	0	0
GU1101	132	0.339016	Surface 10	41273	SEAMAP	505	1-10m	1543.59	0	0	0	0
GU1101	133	0.565185	Bongo	41275	SEAMAP	333	0-201m	258.064	0	0	0	0
GU1101	133	0.565185	Bongo	41274	SEAMAP	333	0-201m	249.486	0	0	0	0
GU1101	133	0.565185	Neuston	41276	SEAMAP	947	Surface	N/A	0	0	0	0
GU1101	133	0.565185	Surface 10	41277	SEAMAP	505	1-10m	1529.18	0	0	0	0
GU1101	134	0.832743	Neuston	41278	SEAMAP	947	Surface	N/A	0	0	0	0
GU1101	134	0.832743	Surface 10	41279	SEAMAP	505	1-10m	1530.2	0	0	0	0
GU1101	135	0.986273	Neuston	41280	SEAMAP	947	Surface	N/A	0	0	0	0
GU1101	135	0.986273	Surface 10	41281	SEAMAP	505	1-10m	1389.07	0	0	0	0
GU1101	136	0.187535	Neuston	41282	SEAMAP	947	Surface	N/A	0	0	0	0
GU1101	136	0.187535	Surface 10	41283	SEAMAP	505	1-10m	1435.34	0	0	0	0
GU1101	137	0.375914	Bongo	41285	SEAMAP	333	0-201m	383.221	0	0	0	0
GU1101	137	0.375914	Bongo	41284	SEAMAP	333	0-201m	376.01	0	0	0	0
GU1101	137	0.375914	Neuston	41286	SEAMAP	947	Surface	N/A	0	0	0	0
GU1101	137	0.375914	Surface 10	41287	SEAMAP	505	1-10m	1362.41	0	0	0	0
GU1101	138	0.583032	Bongo	41289	SEAMAP	333	0-200m	333.103	0	0	0	0
GU1101	138	0.583032	Bongo	41288	SEAMAP	333	0-200m	325.133	0	0	0	0
GU1101	138	0.583032	Neuston	41290	SEAMAP	947	Surface	N/A	0	0	0	0
GU1101	138	0.583032	Surface 10	41291	SEAMAP	505	1-10m	1452	0	0	0	0
GU1101	139	0.788588	Bongo	41293	SEAMAP	333	0-126m	213.394	0	0	0	0
GU1101	139	0.788588	Bongo	41292	SEAMAP	333	0-126m	206.837	0	0	0	0
GU1101	139	0.788588	Neuston	41294	SEAMAP	947	Surface	N/A	0	0	0	0
GU1101	139	0.788588	Surface 10	41295	SEAMAP	505	1-10m	966.299	0	0	0	0
GU1101	140	0.974861	Neuston	41296	SEAMAP	947	Surface	N/A	0	0	0	0
GU1101	140	0.974861	Surface 10	41297	SEAMAP	505	1-10m	1309.36	0	0	0	0
GU1101	141	0.137315	Bongo	41299	SEAMAP	333	0-137m	161.833	0	0	0	0
GU1101	141	0.137315	Bongo	41298	SEAMAP	333	0-137m	157.989	0	0	0	0
GU1101	141	0.137315	Neuston	41300	SEAMAP	947	Surface	N/A	0	0	0	0
GU1101	141	0.137315	Surface 10	41301	SEAMAP	505	1-10m	1441.36	0	0	0	0
GU1101	142	0.313738	Neuston	41302	SEAMAP	947	Surface	N/A	0	0	0	0
GU1101	142	0.313738	Surface 10	41303	SEAMAP	505	1-10m	1241.43	0	0	0	0
GU1101	143	0.483472	Bongo	41305	SEAMAP	333	0-201m	245.611	0	0	0	0
GU1101	143	0.483472	Bongo	41304	SEAMAP	333	0-201m	238.917	0	0	0	0
GU1101	143	0.483472	Neuston	41306	SEAMAP	947	Surface	N/A	0	0	0	0
GU1101	143	0.483472	Surface 10	41307	SEAMAP	505	1-10m	1266.74	0	0	0	0
GU1101	144	0.668762	Neuston	41308	SEAMAP	947	Surface	N/A	0	0	0	0
GU1101	144	0.668762	Surface 10	41309	SEAMAP	505	1-10m	1147.69	0	0	0	0
GU1101	145	0.835	Bongo	41311	SEAMAP	333	0-201m	231.812	0	0	0	0
GU1101	145	0.835	Bongo	41310	SEAMAP	333	0-201m	225.825	0	0	0	0
GU1101	145	0.835	Neuston	41312	SEAMAP	947	Surface	N/A	0	0	0	0
GU1101	145	0.835	Surface 10	41313	SEAMAP	505	1-10m	1271.42	0	0	0	0
GU1101	146	0.0071875	Neuston	41314	SEAMAP	947	Surface	N/A	0	0	0	0
GU1101	146	0.0071875	Neuston	41316	SEAMAP	947	Surface	N/A	0	0	0	0
GU1101	146	0.0071875	Surface 10	41315	SEAMAP	505	1-10m	1364.34	0	0	0	0
GU1101	147	0.181794	Bongo	41318	SEAMAP	333	0-200m	327.975	0	0	0	0
GU1101	147	0.181794	Bongo	41317	SEAMAP	333	0-200m	323.37	0	0	0	0
GU1101	147	0.181794	Neuston	41319	SEAMAP	947	Surface	N/A	0	0	0	0
GU1101	147	0.181794	Surface 10	41320	SEAMAP	505	1-10m	1508.49	0	0	0	0
GU1101	148	0.718449	Neuston	41321	SEAMAP	947	Surface	N/A	0	0	0	0
GU1101	148	0.718449	Surface 10	41322	SEAMAP	505	1-10m	1206.54	0	0	0	0
GU1101	149	0.922222	MOCNESS	41325	SEAMAP	505	1-49m	199	0	0	0	0
GU1101	149	0.922222	MOCNESS	41326	SEAMAP	505	41-48m	251	0	0	0	0
GU1101	149	0.922222	MOCNESS	41327	SEAMAP	505	30-41m	251	0	0	0	0
GU1101	149	0.922222	MOCNESS	41328	SEAMAP	505	21-29m	318	0	0	0	0
GU1101	149	0.922222	MOCNESS	41329	SEAMAP	505	11-21m	270	0	0	0	0
GU1101	149	0.922222	MOCNESS	41330	SEAMAP	505	0-11m	261	0	0	0	0
GU1101	149	0.922222	Neuston	41323	SEAMAP	947	Surface	N/A	0	0	0	0
GU1101	149	0.922222	Surface 10	41324	SEAMAP	505	1-10m	1631.14	0	0	0	0
GU1101	150	0.0981019	Bongo	41332	SEAMAP	333	0-200m	236.88	0	0	0	0
GU1101	150	0.0981019	Bongo	41331	SEAMAP	333	0-200m	232.679	0	0	0	0
GU1101	150	0.0981019	Neuston	41333	SEAMAP	947	Surface	N/A	0	0	0	0
GU1101	150	0.0981019	Surface 10	41334	SEAMAP	505	1-10m	1443.35	0	0	0	0
GU1101	151	0.282407	Neuston	41335	SEAMAP	947	Surface	N/A	0	0	0	0
GU1101	151	0.282407	Surface 10	41336	SEAMAP	505	1-10m	1409.11	0	0	0	0
GU1101	152	0.563924	Neuston	41337	SEAMAP	947	Surface	N/A	0	0	0	0
GU1101	152	0.563924	Surface 10	41338	SEAMAP	505	1-10m	1372.08	0	0	0	0
GU1101	153	0.744109	Bongo	41340	SEAMAP	333	0-202m	262.175	0	0	0	0
GU1101	153	0.744109	Bongo	41339	SEAMAP	333	0-202m	256.195	0	0	0	0
GU1101	153	0.744109	Neuston	41341	SEAMAP	947	Surface	N/A	0	0	0	0
GU1101	153	0.744109	Surface 10	41342	SEAMAP	505	1-10m	1264.8	0	0	0	0
GU1101	154	0.938762	Neuston	41343	SEAMAP	947	Surface	N/A	0	0	0	0
GU1101	154	0.938762	Surface 10	41344	SEAMAP	505	1-10m	1722.77	0	0	0	0
GU1101	154	0.938762	Surface 10	41345	SEAMAP	505	1-10m	1417.93	0	0	0	0
GU1101	155	0.13125	Neuston	41346	SEAMAP	947	Surface	N/A	0	0	0	0
GU1101	155	0.13125	Surface 10	41347	SEAMAP	505	1-10m	1180.15	0	0	0	0
GU1101	156	0.288241	Bongo	41349	SEAMAP	333	0-192m	253.946	0	0	0	0
GU1101	156	0.288241	Bongo	41348	SEAMAP	333	0-192m	249.205	0	0	0	0
GU1101	156	0.288241	Neuston	41350	SEAMAP	947	Surface	N/A	0	0	0	0
GU1101	156	0.288241	Surface 10	41351	SEAMAP	505	1-10m	1405.35	0	0	0	0
GU1101	157	0.4789	Neuston	41352	SEAMAP	947	Surface	N/A	0	0	0	0
GU1101	157	0.4789	Surface 10	41353	SEAMAP	505	1-10m	1328.71	0	0	0	0
GU1101	158	0.7175	Surface 10	41354	SEAMAP	505	1-10m	797.053	0	0	0	0
GU1101	159	0.886412	Neuston	41355	SEAMAP	947	Surface	N/A	0	0	0	0
GU1101	159	0.886412	Surface 10	41356	SEAMAP	505	1-11m	925.936	0	0	0	0
GU1101	160	0.0918519	Bongo	41360	SEAMAP	333	0-202m	317.71	0	0	0	0
GU1101	160	0.0918519	Bongo	41359	SEAMAP	333	0-202m	311.145	0	0	0	0
GU1101	160	0.0918519	Neuston	41358	SEAMAP	947	Surface	N/A	0	0	0	0
GU1101	160	0.0918519	Surface 10	41357	SEAMAP	505	1-15m	944.801	0	0	0	0
GU1101	161	0.279178	Neuston	41362	SEAMAP	947	Surface	N/A	0	0	0	0
GU1101	161	0.279178	Surface 10	41361	SEAMAP	505	1-10m	1302.91	0	0	0	0
GU1101	162	0.452639	Bongo	41366	SEAMAP	333	0-201m	263.922	0	0	0	0
GU1101	162	0.452639	Bongo	41365	SEAMAP	333	0-201m	257.388	0	0	0	0
GU1101	162	0.452639	Neuston	41364	SEAMAP	947	Surface	N/A	0	0	0	0
GU1101	162	0.452639	Surface 10	41363	SEAMAP	505	1-11m	1286.52	0	0	0	0
GU1101	163	0.637569	Neuston	41367	SEAMAP	947	Surface	N/A	0	0	0	0
GU1101	163	0.637569	Surface 10	41368	SEAMAP	505	1-10m	1371.76	0	0	0	0
GU1101	164	0.800197	Bongo	41372	SEAMAP	333	0-200m	235.566	0	0	0	0
GU1101	164	0.800197	Bongo	41371	SEAMAP	333	0-200m	228.044	0	0	0	0
GU1101	164	0.800197	Neuston	41370	SEAMAP	947	Surface	N/A	0	0	0	0
GU1101	164	0.800197	Surface 10	41369	SEAMAP	505	1-10m	1265.72	0	0	0	0
GU1101	165	0.0188889	MOCNESS	41375	SEAMAP	505	40-54m	394	0	0	0	0
GU1101	165	0.0188889	MOCNESS	41376	SEAMAP	505	28-40m	139	0	0	0	0
GU1101	165	0.0188889	MOCNESS	41377	SEAMAP	505	18-28m	377	0	0	0	0
GU1101	165	0.0188889	MOCNESS	41378	SEAMAP	505	9-18m	218	0	0	0	0
GU1101	165	0.0188889	MOCNESS	41379	SEAMAP	505	1-9m	330	0	0	0	0
GU1101	165	0.0188889	Neuston	41373	SEAMAP	947	Surface	N/A	0	0	0	0
GU1101	165	0.0188889	Surface 10	41374	SEAMAP	505	1-10m	1424.75	0	0	0	0
GU1101	166	0.234873	Bongo	41383	SEAMAP	333	0-201m	268.952	0	0	0	0
GU1101	166	0.234873	Bongo	41382	SEAMAP	333	0-201m	262.896	0	0	0	0
GU1101	166	0.234873	Neuston	41381	SEAMAP	947	Surface	N/A	0	0	0	0
GU1101	166	0.234873	Surface 10	41380	SEAMAP	505	1-10m	1201.71	0	0	0	0
GU1101	167	0.408194	Neuston	41384	SEAMAP	947	Surface	N/A	0	0	0	0
GU1101	167	0.408194	Surface 10	41385	SEAMAP	505	1-10m	1160.54	0	0	0	0
GU1101	168	0.567419	Bongo	41389	SEAMAP	333	0-147m	235.262	0	0	0	0
GU1101	168	0.567419	Bongo	41388	SEAMAP	333	0-147m	227.451	0	0	0	0
GU1101	168	0.567419	Neuston	41387	SEAMAP	947	Surface	N/A	0	0	0	0
GU1101	168	0.567419	Surface 10	41386	SEAMAP	505	1-10m	991.237	0	0	0	0
GU1101	169	0.747743	Neuston	41390	SEAMAP	947	Surface	N/A	0	0	0	0
GU1101	169	0.747743	Surface 10	41391	SEAMAP	505	1-10m	1248.04	0	0	0	0
GU1101	170	0.912697	Bongo	41393	SEAMAP	333	0-120m	218.234	0	0	0	0
GU1101	170	0.912697	Bongo	41392	SEAMAP	333	0-120m	213.607	0	0	0	0
GU1101	170	0.912697	Neuston	41394	SEAMAP	947	Surface	N/A	0	0	0	0
GU1101	170	0.912697	Surface 10	41395	SEAMAP	505	1-10m	1312.21	0	0	0	0
GU1101	171	0.101968	Neuston	41396	SEAMAP	947	Surface	N/A	0	0	0	0
GU1101	171	0.101968	Surface 10	41397	SEAMAP	505	1-10m	1155.75	0	0	0	0
GU1101	172	0.264664	Bongo	41399	SEAMAP	333	0-103m	172.934	0	0	0	0
GU1101	172	0.264664	Bongo	41398	SEAMAP	333	0-103m	169.515	0	0	0	0
GU1101	172	0.264664	Neuston	41400	SEAMAP	947	Surface	N/A	0	0	0	0
GU1101	172	0.264664	Surface 10	41401	SEAMAP	505	1-10m	1370.52	0	0	0	0
GU1101	173	0.485795	MOCNESS	41404	SEAMAP	505	41-49m	325	0	0	0	0
GU1101	173	0.485795	MOCNESS	41405	SEAMAP	505	29-41m	272	0	0	0	0
GU1101	173	0.485795	MOCNESS	41406	SEAMAP	505	19-28m	272	0	0	0	0
GU1101	173	0.485795	MOCNESS	41407	SEAMAP	505	10-19m	284	0	0	0	0
GU1101	173	0.485795	MOCNESS	41408	SEAMAP	505	0-10m	317	0	0	0	0
GU1101	173	0.485795	Neuston	41402	SEAMAP	947	Surface	N/A	0	0	0	0
GU1101	173	0.485795	Surface 10	41403	SEAMAP	505	1-10m	1292.32	0	0	0	0
GU1101	174	0.795431	Bongo	41414	SEAMAP	333	0-75m	108.578	0	0	0	0
GU1101	174	0.795431	Bongo	41413	SEAMAP	333	0-75m	108.243	0	0	0	0
GU1101	174	0.795431	Neuston	41415	SEAMAP	947	Surface	N/A	0	0	0	0
GU1101	174	0.795431	Surface 10	41416	SEAMAP	505	1-10m	921.153	0	0	0	0
GU1101	175	0.944352	Neuston	41417	SEAMAP	947	Surface	N/A	0	0	0	0
GU1101	175	0.944352	Surface 10	41418	SEAMAP	505	1-10m	1219.28	0	0	0	0
GU1101	176	0.10542	Bongo	41420	SEAMAP	333	0-82m	120.218	0	0	0	0
GU1101	176	0.10542	Bongo	41419	SEAMAP	333	0-82m	118.752	0	0	0	0
GU1101	176	0.10542	Neuston	41421	SEAMAP	947	Surface	N/A	0	0	0	0
GU1101	176	0.10542	Surface 10	41422	SEAMAP	505	1-10m	1176.39	0	0	0	0
GU1101	177	0.260017	Neuston	41423	SEAMAP	947	Surface	N/A	0	0	0	0
GU1101	177	0.260017	Surface 10	41424	SEAMAP	505	1-10m	1365.47	0	0	0	0
GU1101	178	0.411279	Bongo	41426	SEAMAP	333	0-46m	169.014	0	0	0	0
GU1101	178	0.411279	Bongo	41425	SEAMAP	333	0-46m	165.83	0	0	0	0
GU1101	178	0.411279	Neuston	41427	SEAMAP	947	Surface	N/A	0	0	0	0
GU1101	178	0.411279	Surface 10	41428	SEAMAP	505	1-10m	842.576	0	0	0	0
GU1101	179	0.593924	Neuston	41429	SEAMAP	947	Surface	N/A	0	0	0	0
GU1101	179	0.593924	Surface 10	41430	SEAMAP	505	1-10m	1185.64	0	0	0	0
GU1101	180	0.778137	Bongo	41432	SEAMAP	333	0-201m	323.712	0	0	0	0
GU1101	180	0.778137	Bongo	41431	SEAMAP	333	0-201m	318.135	0	0	0	0
GU1101	180	0.778137	Neuston	41433	SEAMAP	947	Surface	N/A	0	0	0	0
GU1101	180	0.778137	Surface 10	41434	SEAMAP	505	1-10m	1141.4	0	0	0	0
GU1101	181	0.976539	Neuston	41435	SEAMAP	947	Surface	N/A	0	0	0	0
GU1101	181	0.976539	Surface 10	41436	SEAMAP	505	1-10m	1221.11	0	0	0	0
GU1101	182	0.160509	Bongo	41438	SEAMAP	333	0-201m	279.893	0	0	0	0
GU1101	182	0.160509	Bongo	41437	SEAMAP	333	0-201m	276.657	0	0	0	0
GU1101	182	0.160509	Neuston	41439	SEAMAP	947	Surface	N/A	0	0	0	0
GU1101	182	0.160509	Surface 10	41440	SEAMAP	505	1-10m	1495.91	0	0	0	0
GU1101	183	0.358565	Neuston	41441	SEAMAP	947	Surface	N/A	0	0	0	0
GU1101	183	0.358565	Surface 10	41442	SEAMAP	505	1-10m	1320.54	0	0	0	0
GU1101	184	0.522153	Bongo	41444	SEAMAP	333	0-201m	272.303	0	0	0	0
GU1101	184	0.522153	Bongo	41443	SEAMAP	333	0-201m	270.046	0	0	0	0
GU1101	184	0.522153	Neuston	41445	SEAMAP	947	Surface	N/A	0	0	0	0
GU1101	184	0.522153	Surface 10	41446	SEAMAP	505	1-10m	1354.4	0	0	0	0
GU1101	185	0.720231	Neuston	41447	SEAMAP	947	Surface	N/A	0	0	0	0
GU1101	185	0.720231	Surface 10	41448	SEAMAP	505	1-10m	1317.48	0	0	0	0
GU1101	186	0.0220602	Bongo	41454	SEAMAP	333	0-201m	220.696	0	0	0	0
GU1101	186	0.0220602	Bongo	41453	SEAMAP	333	0-201m	219.625	0	0	0	0
GU1101	186	0.0220602	Neuston	41455	SEAMAP	947	Surface	N/A	0	0	0	0
GU1101	186	0.0220602	Surface 10	41456	SEAMAP	505	1-10m	1155.11	0	0	0	0
GU1101	187	0.228866	Neuston	41457	SEAMAP	947	Surface	N/A	0	0	0	0
GU1101	187	0.228866	Surface 10	41458	SEAMAP	505	1-10m	1454.96	0	0	0	0
GU1101	188	0.446111	Bongo	41460	SEAMAP	333	0-201m	307.118	0	0	0	0
GU1101	188	0.446111	Bongo	41459	SEAMAP	333	0-201m	306.122	0	0	0	0
GU1101	188	0.446111	Neuston	41461	SEAMAP	947	Surface	N/A	0	0	0	0
GU1101	188	0.446111	Surface 10	41462	SEAMAP	505	1-10m	1368.37	0	0	0	0
GU1101	189	0.692604	Neuston	41463	SEAMAP	947	Surface	N/A	0	0	0	0
GU1101	189	0.692604	Surface 10	41464	SEAMAP	505	1-10m	1321.29	0	0	0	0
GU1101	190	0.33713	Neuston	41470	SEAMAP	947	Surface	N/A	0	0	0	0
GU1101	190	0.33713	Surface 10	41471	SEAMAP	505	1-10m	1050.14	0	0	0	0
GU1101	191	0.649769	Bongo	41477	SEAMAP	333	0-200m	366.193	0	0	0	0
GU1101	191	0.649769	Bongo	41476	SEAMAP	333	0-200m	367.85	0	0	0	0
GU1101	191	0.649769	Neuston	41478	SEAMAP	947	Surface	N/A	0	0	0	0
GU1101	191	0.649769	Surface 10	41479	SEAMAP	505	1-10m	1196.22	0	0	0	0
GU1101	192	0.802813	Neuston	41480	SEAMAP	947	Surface	N/A	0	0	0	0
GU1101	192	0.802813	Surface 10	41481	SEAMAP	505	1-10m	1244.43	0	0	0	0
GU1101	193	0.0169097	Bongo	41483	SEAMAP	333	0-201m	449.249	0	0	0	0
GU1101	193	0.0169097	Bongo	41482	SEAMAP	333	0-201m	446.073	0	0	0	0
GU1101	193	0.0169097	Neuston	41484	SEAMAP	947	Surface	N/A	0	0	0	0
GU1101	193	0.0169097	Surface 10	41485	SEAMAP	505	1-10m	1140.76	0	0	0	0
GU1101	194	0.238414	Neuston	41486	SEAMAP	947	Surface	N/A	0	0	0	0
GU1101	194	0.238414	Surface 10	41487	SEAMAP	505	1-10m	1317.64	0	0	0	0
GU1101	195	0.402025	Bongo	41489	SEAMAP	333	0-201m	259.804	0	0	0	0
GU1101	195	0.402025	Bongo	41488	SEAMAP	333	0-201m	253.262	0	0	0	0
GU1101	195	0.402025	Neuston	41490	SEAMAP	947	Surface	N/A	0	0	0	0
GU1101	195	0.402025	Surface 10	41491	SEAMAP	505	1-10m	916.101	0	0	0	0
GU1101	196	0.610729	Neuston	41492	SEAMAP	947	Surface	N/A	0	0	0	0
GU1101	196	0.610729	Surface 10	41493	SEAMAP	505	1-10m	1441.74	0	0	0	0
GU1101	197	0.805069	Bongo	41495	SEAMAP	333	0-200m	422.253	0	0	0	0
GU1101	197	0.805069	Bongo	41494	SEAMAP	333	0-200m	419.829	0	0	0	0
GU1101	197	0.805069	Neuston	41496	SEAMAP	947	Surface	N/A	0	0	0	0
GU1101	197	0.805069	Surface 10	41497	SEAMAP	505	1-10m	1147.21	0	0	0	0
GU1101	198	0.0170023	Neuston	41498	SEAMAP	947	Surface	N/A	0	0	0	0
GU1101	198	0.0170023	Surface 10	41499	SEAMAP	505	1-10m	1200.09	0	0	0	0
GU1101	199	0.220266	Bongo	41501	SEAMAP	333	0-201m	423.142	0	0	0	0
GU1101	199	0.220266	Bongo	41500	SEAMAP	333	0-201m	416.888	0	0	0	0
GU1101	199	0.220266	Neuston	41502	SEAMAP	947	Surface	N/A	0	0	0	0
GU1101	199	0.220266	Surface 10	41503	SEAMAP	505	1-10m	1084.43	0	0	0	0
GU1101	200	0.415162	Neuston	41504	SEAMAP	947	Surface	N/A	0	0	0	0
GU1101	200	0.415162	Surface 10	41505	SEAMAP	505	1-10m	995	0	0	0	0
GU1101	201	0.581227	Bongo	41507	SEAMAP	333	0-201m	250.329	0	0	0	0
GU1101	201	0.581227	Bongo	41506	SEAMAP	333	0-201m	246.773	0	0	0	0
GU1101	201	0.581227	MOCNESS	41510	SEAMAP	505	39-50m	269	0	0	0	0
GU1101	201	0.581227	MOCNESS	41511	SEAMAP	505	30-38m	265	0	0	0	0
GU1101	201	0.581227	MOCNESS	41512	SEAMAP	505	20-30m	302	0	0	0	0
GU1101	201	0.581227	MOCNESS	41513	SEAMAP	505	10-20m	276	0	0	0	0
GU1101	201	0.581227	MOCNESS	41514	SEAMAP	505	0-10m	294	0	0	0	0
GU1101	201	0.581227	Neuston	41508	SEAMAP	947	Surface	N/A	0	0	0	0
GU1101	201	0.581227	Surface 10	41509	SEAMAP	505	1-10m	1224.12	0	0	0	0
GU1101	202	0.827078	MOCNESS	41517	SEAMAP	505	41-51m	293	0	0	0	0
GU1101	202	0.827078	MOCNESS	41518	SEAMAP	505	31-41m	331	0	0	0	0
GU1101	202	0.827078	MOCNESS	41519	SEAMAP	505	19-30m	315	0	0	0	0
GU1101	202	0.827078	MOCNESS	41520	SEAMAP	505	10-20m	254	0	0	0	0
GU1101	202	0.827078	MOCNESS	41521	SEAMAP	505	0-10m	262	0	0	0	0
GU1101	202	0.827078	Neuston	41515	SEAMAP	947	Surface	N/A	0	0	0	0
GU1101	202	0.827078	Surface 10	41516	SEAMAP	505	1-10m	1020.31	0	0	0	0
GU1101	203	0.986609	Bongo	41523	SEAMAP	333	0-201m	296.017	0	0	0	0
GU1101	203	0.986609	Bongo	41522	SEAMAP	333	0-201m	291.754	0	0	0	0
GU1101	203	0.986609	MOCNESS	41526	SEAMAP	505	40-49m	381	0	0	0	0
GU1101	203	0.986609	MOCNESS	41527	SEAMAP	505	27-40m	420	0	0	0	0
GU1101	203	0.986609	MOCNESS	41528	SEAMAP	505	19-27m	292	0	0	0	0
GU1101	203	0.986609	MOCNESS	41529	SEAMAP	505	9-19m	375	0	0	0	0
GU1101	203	0.986609	MOCNESS	41530	SEAMAP	505	0-9m	299	0	0	0	0
GU1101	203	0.986609	Neuston	41524	SEAMAP	947	Surface	N/A	0	0	0	0
GU1101	203	0.986609	Surface 10	41525	SEAMAP	505	1-10m	1294.15	0	0	0	0
GU1101	204	0.240671	Neuston	41531	SEAMAP	947	Surface	N/A	0	0	0	0
GU1101	204	0.240671	Surface 10	41532	SEAMAP	505	1-10m	1206.6	0	0	0	0
GU1101	205	0.42838	Bongo	41534	SEAMAP	333	0-201m	259.151	0	0	0	0
GU1101	205	0.42838	Bongo	41533	SEAMAP	333	0-201m	256.438	0	0	0	0
GU1101	205	0.42838	Neuston	41535	SEAMAP	947	Surface	N/A	0	0	0	0
GU1101	205	0.42838	Surface 10	41536	SEAMAP	505	1-10m	901.159	0	0	0	0
GU1101	206	0.549502	Surface 10	41537	SEAMAP	505	1-10m	1088.36	0	0	0	0
GU1101	207	0.613854	Neuston	41538	SEAMAP	947	Surface	N/A	0	0	0	0
GU1101	207	0.613854	Surface 10	41539	SEAMAP	505	1-10m	1153.71	0	0	0	0
GU1101	208	0.700197	Surface 10	41540	SEAMAP	505	1-10m	1215.95	0	0	0	0
GU1101	209	0.758727	Surface 10	41541	SEAMAP	505	1-10m	1224.76	0	0	0	0
GU1101	210	0.819491	Bongo	41543	SEAMAP	333	0-202m	346.575	0	0	0	0
GU1101	210	0.819491	Bongo	41542	SEAMAP	333	0-202m	340.428	0	0	0	0
GU1101	210	0.819491	Neuston	41544	SEAMAP	947	Surface	N/A	0	0	0	0
GU1101	210	0.819491	Surface 10	41545	SEAMAP	505	1-10m	1129.15	0	0	0	0
GU1101	211	0.000810185	Neuston	41546	SEAMAP	947	Surface	N/A	0	0	0	0
GU1101	211	0.000810185	Surface 10	41547	SEAMAP	505	1-10m	1154.73	0	0	0	0
GU1101	212	0.135741	Bongo	41549	SEAMAP	333	0-202m	276.056	0	0	0	0
GU1101	212	0.135741	Bongo	41548	SEAMAP	333	0-202m	270.153	0	0	0	0
GU1101	212	0.135741	Neuston	41550	SEAMAP	947	Surface	N/A	2	0	0	0
GU1101	212	0.135741	Surface 10	41551	SEAMAP	505	1-10m	1265.29	0	0	0	0
GU1101	213	0.31544	Neuston	41552	SEAMAP	947	Surface	N/A	0	0	0	0
GU1101	213	0.31544	Surface 10	41553	SEAMAP	505	1-10m	884.498	0	0	0	0
GU1101	214	0.471794	Bongo	41555	SEAMAP	333	0-200m	337.222	0	0	0	0
GU1101	214	0.471794	Bongo	41554	SEAMAP	333	0-200m	330.672	0	0	0	0
GU1101	214	0.471794	Neuston	41556	SEAMAP	947	Surface	N/A	0	0	0	0
GU1101	214	0.471794	Surface 10	41557	SEAMAP	505	1-10m	1490.7	0	0	0	0
GU1101	215	0.66794	Neuston	41558	SEAMAP	947	Surface	N/A	0	0	0	0
GU1101	215	0.66794	Surface 10	41559	SEAMAP	505	1-10m	1002.9	0	0	0	0
GU1101	216	0.834572	Bongo	41561	SEAMAP	333	0-200m	283.138	0	0	0	0
GU1101	216	0.834572	Bongo	41560	SEAMAP	333	0-200m	278.123	0	0	0	0
GU1101	216	0.834572	Neuston	41562	SEAMAP	947	Surface	N/A	0	0	0	0
GU1101	216	0.834572	Surface 10	41563	SEAMAP	505	1-10m	985.809	0	0	0	0
GU1101	217	0.00922454	Neuston	41564	SEAMAP	947	Surface	N/A	0	0	0	0
GU1101	217	0.00922454	Surface 10	41565	SEAMAP	505	1-10m	1333.71	0	0	0	0
GU1101	218	0.264861	Neuston	41566	SEAMAP	947	Surface	N/A	0	0	0	0
GU1101	218	0.264861	Surface 10	41567	SEAMAP	505	1-10m	1299.74	0	0	0	0
GU1101	219	0.337905	Bongo	41569	SEAMAP	333	0-201m	345.937	0	0	0	0
GU1101	219	0.337905	Bongo	41568	SEAMAP	333	0-201m	341.226	0	0	0	0
GU1101	219	0.337905	Neuston	41570	SEAMAP	947	Surface	N/A	0	0	0	0
GU1101	219	0.337905	Surface 10	41571	SEAMAP	505	1-10m	1258.84	0	0	0	0
GU1101	220	0.661493	Bongo	41573	SEAMAP	333	0-200m	295.728	0	0	0	0
GU1101	220	0.661493	Bongo	41572	SEAMAP	333	0-200m	289.923	0	0	0	0
GU1101	220	0.661493	Neuston	41574	SEAMAP	947	Surface	N/A	0	0	0	0
GU1101	220	0.661493	Surface 10	41575	SEAMAP	505	1-10m	990.808	0	0	0	0
GU1101	221	0.846655	Neuston	41576	SEAMAP	947	Surface	N/A	0	0	0	0
GU1101	221	0.846655	Surface 10	41577	SEAMAP	505	1-10m	1126.14	0	0	0	0
GU1101	222	0.0360069	Bongo	41579	SEAMAP	333	0-201m	345.253	0	0	0	0
GU1101	222	0.0360069	Bongo	41578	SEAMAP	333	0-201m	337.67	0	0	0	0
GU1101	222	0.0360069	Neuston	41580	SEAMAP	947	Surface	N/A	0	0	0	0
GU1101	222	0.0360069	Surface 10	41581	SEAMAP	505	1-10m	1455.44	0	0	0	0
GU1101	223	0.357523	Bongo	41583	SEAMAP	333	0-203m	503.279	0	0	0	0
GU1101	223	0.357523	Bongo	41582	SEAMAP	333	0-203m	498.569	0	0	0	0
GU1101	223	0.357523	Neuston	41584	SEAMAP	947	Surface	N/A	0	0	0	0
GU1101	223	0.357523	Surface 10	41585	SEAMAP	505	1-10m	1987.04	0	0	0	0
GU1101	224	0.696366	MOCNESS	41587	SEAMAP	505	40-50m	270	0	0	0	0
GU1101	224	0.696366	MOCNESS	41588	SEAMAP	505	30-40m	230	0	0	0	0
GU1101	224	0.696366	MOCNESS	41589	SEAMAP	505	21-30m	268	0	0	0	0
GU1101	224	0.696366	MOCNESS	41590	SEAMAP	505	11-21m	382	0	0	0	0
GU1101	224	0.696366	MOCNESS	41591	SEAMAP	505	1-11m	333	0	0	0	0
GU1101	224	0.696366	Surface 10	41586	SEAMAP	505	1-10m	1152.21	0	0	0	0
GU1101	225	0.90169	Surface 10	41592	SEAMAP	505	1-10m	1202.94	0	0	0	0
GU1101	226	0.981632	Surface 10	41593	SEAMAP	505	1-10m	1526.66	0	0	0	0
GU1101	227	0.0573264	Bongo	41595	SEAMAP	333	0-201m	316.334	0	0	0	0
GU1101	227	0.0573264	Bongo	41594	SEAMAP	333	0-201m	307.376	0	0	0	0
GU1101	227	0.0573264	Neuston	41596	SEAMAP	947	Surface	N/A	0	0	0	0
GU1101	227	0.0573264	Surface 10	41597	SEAMAP	505	1-10m	1453.51	0	0	0	0
GU1101	228	0.159988	MOCNESS	41599	SEAMAP	505	40-49m	347	0	0	0	0
GU1101	228	0.159988	MOCNESS	41600	SEAMAP	505	29-40m	353	0	0	0	0
GU1101	228	0.159988	MOCNESS	41601	SEAMAP	505	20-29m	353	0	0	0	0
GU1101	228	0.159988	MOCNESS	41602	SEAMAP	505	10-19m	329	0	0	0	0
GU1101	228	0.159988	MOCNESS	41603	SEAMAP	505	1-10m	313	0	0	0	0
GU1101	228	0.159988	Surface 10	41598	SEAMAP	505	1-10m	1362.35	0	0	0	0
GU1101	229	0.304375	Surface 10	41604	SEAMAP	505	1-10m	1088.57	0	0	0	0
GU1101	230	0.37691	Bongo	41606	SEAMAP	333	0-201m	221.699	0	0	0	0
GU1101	230	0.37691	Bongo	41605	SEAMAP	333	0-201m	215.856	0	0	0	0
GU1101	230	0.37691	Neuston	41607	SEAMAP	947	Surface	N/A	0	0	0	0
GU1101	230	0.37691	Surface 10	41608	SEAMAP	505	1-10m	913.306	0	0	0	0
GU1101	231	0.473125	Surface 10	41609	SEAMAP	505	1-10m	1170.48	0	0	0	0
GU1201	1	0.518866	MOCNESS	43050	SEAMAP	505	53-0m	299	1	1	0	0
GU1201	1	0.518866	MOCNESS	43051	SEAMAP	505	40-52m	292	0	0	0	0
GU1201	1	0.518866	MOCNESS	43052	SEAMAP	505	30-40m	290	1	1	0	0
GU1201	1	0.518866	MOCNESS	43053	SEAMAP	505	22-30m	272	2	0	0	2
GU1201	1	0.518866	MOCNESS	43054	SEAMAP	505	11-21m	287	0	0	0	0
GU1201	1	0.518866	MOCNESS	43055	SEAMAP	505	0-10m	255	0	0	0	0
GU1201	1	0.518866	Neuston	43048	SEAMAP	947	Surface	N/A	0	0	0	0
GU1201	1	0.518866	Surface 10	43049	SEAMAP	505	0-10m	1393.2	0	0	0	0
GU1201	2	0.806447	Neuston	43056	SEAMAP	947	Surface	N/A	0	0	0	0
GU1201	2	0.806447	Surface 10	43057	SEAMAP	505	0-10m	1206.54	0	0	0	0
GU1201	3	0.997975	MOCNESS	43060	SEAMAP	505	0-51m	282	0	0	0	0
GU1201	3	0.997975	MOCNESS	43061	SEAMAP	505	40-51m	335	0	0	0	0
GU1201	3	0.997975	MOCNESS	43062	SEAMAP	505	31-40m	278	1	1	0	0
GU1201	3	0.997975	MOCNESS	43063	SEAMAP	505	20-31m	304	0	0	0	0
GU1201	3	0.997975	MOCNESS	43064	SEAMAP	505	11-20m	374	0	0	0	0
GU1201	3	0.997975	MOCNESS	43065	SEAMAP	505	0-10m	344	0	0	0	0
GU1201	3	0.997975	Neuston	43058	SEAMAP	947	Surface	N/A	0	0	0	0
GU1201	3	0.997975	Surface 10	43059	SEAMAP	505	0-10m	937.76	0	0	0	0
GU1201	4	0.251748	Neuston	43066	SEAMAP	947	Surface	N/A	0	0	0	0
GU1201	4	0.251748	Surface 10	43067	SEAMAP	505	0-10m	1106.68	0	0	0	0
GU1201	5	0.564398	Neuston	43068	SEAMAP	947	Surface	N/A	0	0	0	0
GU1201	5	0.564398	Surface 10	43069	SEAMAP	505	0-10m	1402.82	0	0	0	0
GU1201	6	0.751262	Neuston	43070	SEAMAP	947	Surface	N/A	0	0	0	0
GU1201	6	0.751262	Surface 10	43071	SEAMAP	505	0-10m	1065.3	0	0	0	0
GU1201	7	0.930417	Neuston	43072	SEAMAP	947	Surface	N/A	0	0	0	0
GU1201	7	0.930417	Surface 10	43073	SEAMAP	505	0-10m	1212.78	0	0	0	0
GU1201	8	0.0922917	Neuston	43074	SEAMAP	947	Surface	N/A	0	0	0	0
GU1201	8	0.0922917	Surface 10	43075	SEAMAP	505	0-10m	1404.44	1	0	0	1
GU1201	9	0.253125	Neuston	43076	SEAMAP	947	Surface	N/A	0	0	0	0
GU1201	9	0.253125	Surface 10	43077	SEAMAP	505	0-10m	1165.43	0	0	0	0
GU1201	10	0.444005	Neuston	43078	SEAMAP	947	Surface	N/A	0	0	0	0
GU1201	10	0.444005	Surface 10	43079	SEAMAP	505	0-10m	1684.88	0	0	0	0
GU1201	11	0.621586	Neuston	43080	SEAMAP	947	Surface	N/A	0	0	0	0
GU1201	11	0.621586	Surface 10	43081	SEAMAP	505	0-10m	1318.5	0	0	0	0
GU1201	12	0.786088	Neuston	43082	SEAMAP	947	Surface	N/A	0	0	0	0
GU1201	12	0.786088	Surface 10	43083	SEAMAP	505	0-10m	1171.66	0	0	0	0
GU1201	13	0.00814815	Neuston	43084	SEAMAP	947	Surface	N/A	0	0	0	0
GU1201	13	0.00814815	Surface 10	43085	SEAMAP	505	0-10m	529.559	1	0	0	1
GU1201	14	0.23478	Neuston	43086	SEAMAP	947	Surface	N/A	0	0	0	0
GU1201	14	0.23478	Surface 10	43087	SEAMAP	505	0-10m	104.16	0	0	0	0
GU1201	15	0.497801	Neuston	43088	SEAMAP	947	Surface	N/A	0	0	0	0
GU1201	15	0.497801	Surface 10	43089	SEAMAP	505	0-10m	1462.48	0	0	0	0
GU1201	16	0.00628328	MOCNESS	43092	SEAMAP	505	51-0m	368	7	5	2	0
GU1201	16	0.00628328	MOCNESS	43093	SEAMAP	505	51-41m	298	1	1	0	0
GU1201	16	0.00628328	MOCNESS	43094	SEAMAP	505	30-41m	334	0	0	0	0
GU1201	16	0.00628328	MOCNESS	43095	SEAMAP	505	22-30m	430	7	7	0	0
GU1201	16	0.00628328	MOCNESS	43096	SEAMAP	505	12-21m	286	4	4	0	0
GU1201	16	0.00628328	MOCNESS	43097	SEAMAP	505	3-11m	331	4	4	0	0
GU1201	16	0.00628328	Neuston	43090	SEAMAP	947	Surface	N/A	0	0	0	0
GU1201	16	0.00628328	Surface 10	43091	SEAMAP	505	0-10m	1424.16	1	0	0	1
GU1201	17	0.211296	Neuston	43098	SEAMAP	947	Surface	N/A	1	0	0	1
GU1201	17	0.211296	Surface 10	43099	SEAMAP	505	0-10m	1290.12	2	0	0	2
GU1201	18	0.41	MOCNESS	43102	SEAMAP	505	50-1m	426	0	0	0	0
GU1201	18	0.41	MOCNESS	43103	SEAMAP	505	41-50m	257	0	0	0	0
GU1201	18	0.41	MOCNESS	43104	SEAMAP	505	31-40m	326	0	0	0	0
GU1201	18	0.41	MOCNESS	43105	SEAMAP	505	21-32m	317	0	0	0	0
GU1201	18	0.41	MOCNESS	43106	SEAMAP	505	20-11m	308	0	0	0	0
GU1201	18	0.41	MOCNESS	43107	SEAMAP	505	2-11m	274	0	0	0	0
GU1201	18	0.41	Neuston	43100	SEAMAP	947	Surface	N/A	0	0	0	0
GU1201	18	0.41	Surface 10	43101	SEAMAP	505	0-10m	1014.03	0	0	0	0
GU1201	19	0.0227894	MOCNESS	43110	SEAMAP	505	52-0m	387	0	0	0	0
GU1201	19	0.0227894	MOCNESS	43111	SEAMAP	505	41-52m	332	0	0	0	0
GU1201	19	0.0227894	MOCNESS	43112	SEAMAP	505	31-41m	348	0	0	0	0
GU1201	19	0.0227894	MOCNESS	43113	SEAMAP	505	21-30m	402	0	0	0	0
GU1201	19	0.0227894	MOCNESS	43114	SEAMAP	505	11-21m	289	0	0	0	0
GU1201	19	0.0227894	MOCNESS	43115	SEAMAP	505	0-10m	321	0	0	0	0
GU1201	19	0.0227894	Neuston	43108	SEAMAP	947	Surface	N/A	0	0	0	0
GU1201	19	0.0227894	Surface 10	43109	SEAMAP	505	0-10m	1202.73	0	0	0	0
GU1201	20	0.208935	Neuston	43116	SEAMAP	947	Surface	N/A	0	0	0	0
GU1201	20	0.208935	Surface 10	43117	SEAMAP	505	0-10m	1402.82	0	0	0	0
GU1201	21	0.379803	Neuston	43118	SEAMAP	947	Surface	N/A	0	0	0	0
GU1201	21	0.379803	Surface 10	43119	SEAMAP	505	0-10m	1391.11	0	0	0	0
GU1201	22	0.59184	MOCNESS	43122	SEAMAP	505	51-0m	1922	8	6	1	0
GU1201	22	0.59184	Neuston	43120	SEAMAP	947	Surface	N/A	0	0	0	0
GU1201	22	0.59184	Surface 10	43121	SEAMAP	505	0-10m	1284.31	0	0	0	0
GU1201	23	0.873333	MOCNESS	43125	SEAMAP	505	50-0m	259	0	0	0	0
GU1201	23	0.873333	MOCNESS	43126	SEAMAP	505	40-50m	266	0	0	0	0
GU1201	23	0.873333	MOCNESS	43127	SEAMAP	505	30-40m	302	0	0	0	0
GU1201	23	0.873333	MOCNESS	43128	SEAMAP	505	20-30m	303	0	0	0	0
GU1201	23	0.873333	MOCNESS	43129	SEAMAP	505	10-20m	290	0	0	0	0
GU1201	23	0.873333	MOCNESS	43130	SEAMAP	505	1-9m	262	0	0	0	0
GU1201	23	0.873333	Neuston	43123	SEAMAP	947	Surface	N/A	0	0	0	0
GU1201	23	0.873333	Surface 10	43124	SEAMAP	505	0-10m	1236.37	0	0	0	0
GU1201	24	0.0166088	Neuston	43131	SEAMAP	947	Surface	N/A	0	0	0	0
GU1201	24	0.0166088	Surface 10	43132	SEAMAP	505	0-10m	882.939	1	0	0	1
GU1201	25	0.150266	Neuston	43133	SEAMAP	947	Surface	N/A	0	0	0	0
GU1201	25	0.150266	Surface 10	43134	SEAMAP	505	0-10m	1263.46	0	0	0	0
GU1201	26	0.230538	Neuston	43135	SEAMAP	947	Surface	N/A	0	0	0	0
GU1201	26	0.230538	Surface 10	43136	SEAMAP	505	0-10m	1264.54	1	0	0	1
GU1201	27	0.408866	Neuston	43137	SEAMAP	947	Surface	N/A	0	0	0	0
GU1201	27	0.408866	Surface 10	43138	SEAMAP	505	0-10m	1118.88	0	0	0	0
GU1201	28	0.618924	MOCNESS	43141	SEAMAP	505	50-0m	262	0	0	0	0
GU1201	28	0.618924	MOCNESS	43142	SEAMAP	505	41-50m	271	0	0	0	0
GU1201	28	0.618924	MOCNESS	43143	SEAMAP	505	30-40m	262	0	0	0	0
GU1201	28	0.618924	MOCNESS	43144	SEAMAP	505	20-29m	354	2	2	0	0
GU1201	28	0.618924	MOCNESS	43145	SEAMAP	505	10-20m	308	0	0	0	0
GU1201	28	0.618924	MOCNESS	43146	SEAMAP	505	1-10m	285	0	0	0	0
GU1201	28	0.618924	Neuston	43139	SEAMAP	947	Surface	N/A	0	0	0	0
GU1201	28	0.618924	Surface 10	43140	SEAMAP	505	0-11m	1191.66	0	0	0	0
GU1201	29	0.79287	Neuston	43147	SEAMAP	947	Surface	N/A	0	0	0	0
GU1201	29	0.79287	Surface 10	43148	SEAMAP	505	0-10m	1108.03	0	0	0	0
GU1201	30	0.936817	MOCNESS	43151	SEAMAP	505	0-58m	190	2	2	0	0
GU1201	30	0.936817	MOCNESS	43152	SEAMAP	505	40-49m	255.1	0	0	0	0
GU1201	30	0.936817	MOCNESS	43153	SEAMAP	505	30-39m	283	0	0	0	0
GU1201	30	0.936817	MOCNESS	43154	SEAMAP	505	20-29m	309	1	1	0	0
GU1201	30	0.936817	MOCNESS	43155	SEAMAP	505	11-19m	308	0	0	0	0
GU1201	30	0.936817	MOCNESS	43156	SEAMAP	505	0-11m	330	0	0	0	0
GU1201	30	0.936817	Neuston	43149	SEAMAP	947	Surface	N/A	0	0	0	0
GU1201	30	0.936817	Surface 10	43150	SEAMAP	505	0-10m	1174.62	3	2	0	1
GU1201	31	0.106863	Neuston	43157	SEAMAP	947	Surface	N/A	0	0	0	0
GU1201	31	0.106863	Surface 10	43158	SEAMAP	505	0-10m	1421.1	7	6	0	1
GU1201	32	0.20853	Neuston	43159	SEAMAP	947	Surface	N/A	0	0	0	0
GU1201	32	0.20853	Surface 10	43160	SEAMAP	505	0-10m	1364.72	1	1	0	0
GU1201	33	0.377488	Neuston	43161	SEAMAP	947	Surface	N/A	0	0	0	0
GU1201	33	0.377488	Surface 10	43162	SEAMAP	505	0-10m	992.097	0	0	0	0
GU1201	34	0.534306	MOCNESS	43165	SEAMAP	505	50-0m	298	1	0	0	1
GU1201	34	0.534306	MOCNESS	43166	SEAMAP	505	40-47m	295	0	0	0	0
GU1201	34	0.534306	MOCNESS	43167	SEAMAP	505	30-40m	336	0	0	0	0
GU1201	34	0.534306	MOCNESS	43168	SEAMAP	505	20-30m	308	2	2	0	0
GU1201	34	0.534306	MOCNESS	43169	SEAMAP	505	10-20m	314	0	0	0	0
GU1201	34	0.534306	MOCNESS	43170	SEAMAP	505	2-10m	276	0	0	0	0
GU1201	34	0.534306	Neuston	43163	SEAMAP	947	Surface	N/A	0	0	0	0
GU1201	34	0.534306	Surface 10	43164	SEAMAP	505	0-10m	1319.14	0	0	0	0
GU1201	35	0.707812	Neuston	43171	SEAMAP	947	Surface	N/A	0	0	0	0
GU1201	35	0.707812	Surface 10	43172	SEAMAP	505	0-10m	1296.51	0	0	0	0
GU1201	36	0.898715	Neuston	43173	SEAMAP	947	Surface	N/A	0	0	0	0
GU1201	36	0.898715	Surface 10	43174	SEAMAP	505	0-10m	1227.18	2	1	1	0
GU1201	37	0.0385894	MOCNESS	43177	SEAMAP	505	57-0m	348	0	0	0	0
GU1201	37	0.0385894	MOCNESS	43178	SEAMAP	505	40-53m	329	0	0	0	0
GU1201	37	0.0385894	MOCNESS	43179	SEAMAP	505	30-40m	397	0	0	0	0
GU1201	37	0.0385894	MOCNESS	43180	SEAMAP	505	19-31m	225	2	1	0	1
GU1201	37	0.0385894	MOCNESS	43181	SEAMAP	505	10-20m	337	2	1	0	1
GU1201	37	0.0385894	MOCNESS	43182	SEAMAP	505	0-9m	330	0	0	0	0
GU1201	37	0.0385894	Neuston	43175	SEAMAP	947	Surface	N/A	0	0	0	0
GU1201	37	0.0385894	Surface 10	43176	SEAMAP	505	0-10m	1335.05	2	1	0	1
GU1201	38	0.189792	Neuston	43183	SEAMAP	947	Surface	N/A	0	0	0	0
GU1201	38	0.189792	Surface 10	43184	SEAMAP	505	0-10m	1378.37	2	0	1	1
GU1201	39	0.421756	MOCNESS	43187	SEAMAP	505	46-0m	188	0	0	0	0
GU1201	39	0.421756	MOCNESS	43188	SEAMAP	505	32-46m	262	0	0	0	0
GU1201	39	0.421756	MOCNESS	43189	SEAMAP	505	30-40m	314	0	0	0	0
GU1201	39	0.421756	MOCNESS	43190	SEAMAP	505	19-29m	274	0	0	0	0
GU1201	39	0.421756	MOCNESS	43191	SEAMAP	505	9-19m	261	0	0	0	0
GU1201	39	0.421756	MOCNESS	43192	SEAMAP	505	0-10m	292	0	0	0	0
GU1201	39	0.421756	Neuston	43185	SEAMAP	947	Surface	N/A	0	0	0	0
GU1201	39	0.421756	Surface 10	43186	SEAMAP	505	0-10m	1080.29	0	0	0	0
GU1201	40	0.684711	Neuston	43193	SEAMAP	947	Surface	N/A	0	0	0	0
GU1201	40	0.684711	Surface 10	43194	SEAMAP	505	0-10m	1140.71	0	0	0	0
GU1201	41	0.830359	Neuston	43195	SEAMAP	947	Surface	N/A	0	0	0	0
GU1201	41	0.830359	Surface 10	43196	SEAMAP	505	0-10m	1208.37	0	0	0	0
GU1201	42	0.0453472	MOCNESS	43199	SEAMAP	505	51-0m	380	0	0	0	0
GU1201	42	0.0453472	MOCNESS	43200	SEAMAP	505	41-48m	326	0	0	0	0
GU1201	42	0.0453472	MOCNESS	43201	SEAMAP	505	31-40m	303	0	0	0	0
GU1201	42	0.0453472	MOCNESS	43202	SEAMAP	505	20-31m	390	0	0	0	0
GU1201	42	0.0453472	MOCNESS	43203	SEAMAP	505	11-20m	251	0	0	0	0
GU1201	42	0.0453472	MOCNESS	43204	SEAMAP	505	0-12m	308	0	0	0	0
GU1201	42	0.0453472	Neuston	43197	SEAMAP	947	Surface	N/A	0	0	0	0
GU1201	42	0.0453472	Surface 10	43198	SEAMAP	505	0-10m	1630.17	4	3	1	0
GU1201	43	0.276296	Neuston	43205	SEAMAP	947	Surface	N/A	0	0	0	0
GU1201	43	0.276296	Surface 10	43206	SEAMAP	505	0-10m	1377.78	0	0	0	0
GU1201	44	0.426725	MOCNESS	43209	SEAMAP	505	58-0m	246	0	0	0	0
GU1201	44	0.426725	MOCNESS	43210	SEAMAP	505	39-49m	270	0	0	0	0
GU1201	44	0.426725	MOCNESS	43211	SEAMAP	505	29-41m	303	0	0	0	0
GU1201	44	0.426725	MOCNESS	43212	SEAMAP	505	0-38m	257	0	0	0	0
GU1201	44	0.426725	MOCNESS	43213	SEAMAP	505	10-20m	282	0	0	0	0
GU1201	44	0.426725	MOCNESS	43214	SEAMAP	505	0-10m	251	0	0	0	0
GU1201	44	0.426725	Neuston	43207	SEAMAP	947	Surface	N/A	0	0	0	0
GU1201	44	0.426725	Surface 10	43208	SEAMAP	505	0-10m	1050.3	0	0	0	0
GU1201	45	0.638519	Neuston	43215	SEAMAP	947	Surface	N/A	0	0	0	0
GU1201	45	0.638519	Surface 10	43216	SEAMAP	505	0-10m	1396.05	0	0	0	0
GU1201	46	0.747627	Neuston	43217	SEAMAP	947	Surface	N/A	0	0	0	0
GU1201	46	0.747627	Surface 10	43218	SEAMAP	505	0-10m	1340.43	0	0	0	0
GU1201	47	0.914317	Neuston	43219	SEAMAP	947	Surface	N/A	0	0	0	0
GU1201	47	0.914317	Surface 10	43220	SEAMAP	505	0-10m	1235.03	0	0	0	0
GU1201	48	0.210289	Neuston	43221	SEAMAP	947	Surface	N/A	0	0	0	0
GU1201	48	0.210289	Surface 10	43222	SEAMAP	505	0-10m	1226.59	0	0	0	0
GU1201	49	0.348796	Surface 10	43223	SEAMAP	505	0-10m	1259.22	0	0	0	0
GU1201	50	0.558183	Surface 10	43224	SEAMAP	505	0-11m	1870.58	0	0	0	0
GU1201	51	0.718102	Neuston	43225	SEAMAP	947	Surface	N/A	0	0	0	0
GU1201	51	0.718102	Surface 10	43226	SEAMAP	505	0-10m	1263.78	0	0	0	0
GU1201	52	0.8575	Neuston	43227	SEAMAP	947	Surface	N/A	0	0	0	0
GU1201	52	0.8575	Surface 10	43228	SEAMAP	505	0-10m	1254.43	0	0	0	0
GU1201	53	0.0849884	Surface 10	43229	SEAMAP	505	0-10m	1749.16	0	0	0	0
GU1201	54	0.242326	Neuston	43230	SEAMAP	947	Surface	N/A	0	0	0	0
GU1201	54	0.242326	Surface 10	43231	SEAMAP	505	0-10m	1243.68	7	7	0	0
GU1201	55	0.482477	MOCNESS	43234	SEAMAP	505	50-0m	234	0	0	0	0
GU1201	55	0.482477	MOCNESS	43235	SEAMAP	505	40-50m	368	0	0	0	0
GU1201	55	0.482477	MOCNESS	43236	SEAMAP	505	28-40m	151	0	0	0	0
GU1201	55	0.482477	MOCNESS	43237	SEAMAP	505	21-28m	294	0	0	0	0
GU1201	55	0.482477	MOCNESS	43238	SEAMAP	505	11-21m	311	0	0	0	0
GU1201	55	0.482477	MOCNESS	43239	SEAMAP	505	0-10m	258	0	0	0	0
GU1201	55	0.482477	Neuston	43232	SEAMAP	947	Surface	N/A	0	0	0	0
GU1201	55	0.482477	Surface 10	43233	SEAMAP	505	0-10m	1565.24	5	5	0	0
GU1201	56	0.768854	Neuston	43240	SEAMAP	947	Surface	N/A	0	0	0	0
GU1201	56	0.768854	Surface 10	43241	SEAMAP	505	0-10m	1202.08	0	0	0	0
GU1201	57	0.90809	MOCNESS	43244	SEAMAP	505	50-0m	359	0	0	0	0
GU1201	57	0.90809	MOCNESS	43245	SEAMAP	505	41-50m	283	0	0	0	0
GU1201	57	0.90809	MOCNESS	43246	SEAMAP	505	31-41m	351	0	0	0	0
GU1201	57	0.90809	MOCNESS	43247	SEAMAP	505	21-31m	412	0	0	0	0
GU1201	57	0.90809	MOCNESS	43248	SEAMAP	505	10-21m	402	0	0	0	0
GU1201	57	0.90809	MOCNESS	43249	SEAMAP	505	0-10m	349	0	0	0	0
GU1201	57	0.90809	Neuston	43242	SEAMAP	947	Surface	N/A	0	0	0	0
GU1201	57	0.90809	Surface 10	43243	SEAMAP	505	0-10m	1138.02	0	0	0	0
GU1201	58	0.099537	Neuston	43250	SEAMAP	947	Surface	N/A	0	0	0	0
GU1201	58	0.099537	Surface 10	43251	SEAMAP	505	0-12m	1394.76	0	0	0	0
GU1201	59	0.23162	Neuston	43252	SEAMAP	947	Surface	N/A	0	0	0	0
GU1201	59	0.23162	Surface 10	43253	SEAMAP	505	0-11m	1429.8	0	0	0	0
GU1201	60	0.377407	Neuston	43254	SEAMAP	947	Surface	N/A	0	0	0	0
GU1201	60	0.377407	Surface 10	43255	SEAMAP	505	0-10m	1185.42	0	0	0	0
GU1201	61	0.519606	MOCNESS	43258	SEAMAP	505	51-0m	200	2	2	0	0
GU1201	61	0.519606	MOCNESS	43259	SEAMAP	505	40-51m	246	0	0	0	0
GU1201	61	0.519606	MOCNESS	43260	SEAMAP	505	30-40m	282	0	0	0	0
GU1201	61	0.519606	MOCNESS	43261	SEAMAP	505	20-30m	270	0	0	0	0
GU1201	61	0.519606	MOCNESS	43262	SEAMAP	505	10-20m	266	0	0	0	0
GU1201	61	0.519606	MOCNESS	43263	SEAMAP	505	0-9m	278	0	0	0	0
GU1201	61	0.519606	Neuston	43256	SEAMAP	947	Surface	N/A	0	0	0	0
GU1201	61	0.519606	Surface 10	43257	SEAMAP	505	0-10m	1364.66	0	0	0	0
GU1201	62	0.702222	Neuston	43264	SEAMAP	947	Surface	N/A	0	0	0	0
GU1201	62	0.702222	Surface 10	43265	SEAMAP	505	0-11m	1450.6	1	0	0	1
GU1201	63	0.830301	Neuston	43266	SEAMAP	947	Surface	N/A	0	0	0	0
GU1201	63	0.830301	Surface 10	43267	SEAMAP	505	0-10m	1206.06	0	0	0	0
GU1201	64	0.0443403	MOCNESS	43270	SEAMAP	505	50-0m	388	0	0	0	0
GU1201	64	0.0443403	MOCNESS	43271	SEAMAP	505	40-50m	336	0	0	0	0
GU1201	64	0.0443403	MOCNESS	43272	SEAMAP	505	31-40m	312	0	0	0	0
GU1201	64	0.0443403	MOCNESS	43273	SEAMAP	505	20-31m	336	0	0	0	0
GU1201	64	0.0443403	MOCNESS	43274	SEAMAP	505	10-20m	288	0	0	0	0
GU1201	64	0.0443403	MOCNESS	43275	SEAMAP	505	0-10m	289	0	0	0	0
GU1201	64	0.0443403	Neuston	43268	SEAMAP	947	Surface	N/A	0	0	0	0
GU1201	64	0.0443403	Surface 10	43269	SEAMAP	505	0-10m	1255.56	0	0	0	0
GU1201	65	0.224722	Neuston	43276	SEAMAP	947	Surface	N/A	0	0	0	0
GU1201	65	0.224722	Surface 10	43277	SEAMAP	505	0-10m	1373.69	0	0	0	0
GU1201	66	0.4166	MOCNESS	43280	SEAMAP	505	53-0m	314	0	0	0	0
GU1201	66	0.4166	MOCNESS	43281	SEAMAP	505	41-50m	277	0	0	0	0
GU1201	66	0.4166	MOCNESS	43282	SEAMAP	505	32-41m	267	0	0	0	0
GU1201	66	0.4166	MOCNESS	43283	SEAMAP	505	21-31m	264	0	0	0	0
GU1201	66	0.4166	MOCNESS	43284	SEAMAP	505	11-20m	273	0	0	0	0
GU1201	66	0.4166	MOCNESS	43285	SEAMAP	505	0-11m	284	0	0	0	0
GU1201	66	0.4166	Neuston	43278	SEAMAP	947	Surface	N/A	0	0	0	0
GU1201	66	0.4166	Surface 10	43279	SEAMAP	505	0-10m	1576.05	0	0	0	0
GU1201	67	0.633183	Neuston	43286	SEAMAP	947	Surface	N/A	0	0	0	0
GU1201	67	0.633183	Surface 10	43287	SEAMAP	505	0-10m	1440.72	0	0	0	0
GU1201	68	0.786794	Neuston	43288	SEAMAP	947	Surface	N/A	0	0	0	0
GU1201	68	0.786794	Surface 10	43289	SEAMAP	505	0-11m	1016.98	0	0	0	0
GU1201	69	0.908206	MOCNESS	43292	SEAMAP	505	52-0m	450	0	0	0	0
GU1201	69	0.908206	MOCNESS	43293	SEAMAP	505	40-52m	351	0	0	0	0
GU1201	69	0.908206	MOCNESS	43294	SEAMAP	505	30-40m	547	0	0	0	0
GU1201	69	0.908206	MOCNESS	43295	SEAMAP	505	21-29m	282	0	0	0	0
GU1201	69	0.908206	MOCNESS	43296	SEAMAP	505	10-21m	376	0	0	0	0
GU1201	69	0.908206	MOCNESS	43297	SEAMAP	505	0-10m	346	0	0	0	0
GU1201	69	0.908206	Neuston	43290	SEAMAP	947	Surface	N/A	0	0	0	0
GU1201	69	0.908206	Surface 10	43291	SEAMAP	505	0-11m	1323.39	0	0	0	0
GU1201	70	0.149618	Surface 10	43298	SEAMAP	505	0-11m	1186.17	6	4	0	2
GU1201	71	0.245567	Surface 10	43299	SEAMAP	505	0-11m	1393.1	1	0	1	0
GU1201	72	0.346238	Surface 10	43300	SEAMAP	505	0-11m	1352.09	0	0	0	0
GU1201	73	0.471736	Surface 10	43301	SEAMAP	505	0-11m	1105.34	0	0	0	0
GU1201	74	0.536586	Surface 10	43302	SEAMAP	505	0-10m	1219.87	0	0	0	0
GU1201	75	0.594838	Surface 10	43303	SEAMAP	505	0-10m	1376.38	0	0	0	0
GU1201	76	0.660035	Surface 10	43304	SEAMAP	505	0-10m	1257.33	0	0	0	0
GU1201	77	0.744363	Surface 10	43305	SEAMAP	505	0-10m	1233.47	0	0	0	0
GU1201	78	0.797627	Surface 10	43306	SEAMAP	505	0-10m	1385.41	0	0	0	0
GU1201	79	0.873935	Surface 10	43307	SEAMAP	505	0-10m	1124.85	0	0	0	0
GU1201	80	0.268947	Bongo	43309	SEAMAP	333	0-198m	346	0	0	0	0
GU1201	80	0.268947	Bongo	43308	SEAMAP	333	0-198m	338	0	0	0	0
GU1201	80	0.268947	Neuston	43310	SEAMAP	947	Surface	N/A	0	0	0	0
GU1201	80	0.268947	Surface 10	43311	SEAMAP	505	0-10m	1431.95	0	0	0	0
GU1201	81	0.468079	Bongo	43313	SEAMAP	333	0-198m	304	0	0	0	0
GU1201	81	0.468079	Bongo	43312	SEAMAP	333	0-198m	300	0	0	0	0
GU1201	81	0.468079	Neuston	43314	SEAMAP	947	Surface	N/A	0	0	0	0
GU1201	81	0.468079	Surface 10	43315	SEAMAP	505	0-10m	1125.82	0	0	0	0
GU1201	82	0.629375	Neuston	43316	SEAMAP	947	Surface	N/A	0	0	0	0
GU1201	82	0.629375	Surface 10	43317	SEAMAP	505	0-12m	1024.24	0	0	0	0
GU1201	83	0.091412	Bongo	43318	SEAMAP	333	0-198m	288	0	0	0	0
GU1201	83	0.091412	Bongo	43319	SEAMAP	333	0-198m	290	0	0	0	0
GU1201	83	0.091412	Surface 10	43320	SEAMAP	505	0-12m	22657.4	0	0	0	0
GU1201	84	0.0600347	Bongo	43322	SEAMAP	333	0-198m	449	0	0	0	0
GU1201	84	0.0600347	Bongo	43321	SEAMAP	333	0-198m	439	0	0	0	0
GU1201	84	0.0600347	Neuston	43323	SEAMAP	947	Surface	N/A	0	0	0	0
GU1201	84	0.0600347	Surface 10	43324	SEAMAP	505	0-10m	1027.03	0	0	0	0
GU1201	85	0.304873	Neuston	43325	SEAMAP	947	Surface	N/A	0	0	0	0
GU1201	85	0.304873	Surface 10	43326	SEAMAP	505	0-10m	1434.75	0	0	0	0
GU1201	86	0.478264	Bongo	43328	SEAMAP	333	0-197m	390	0	0	0	0
GU1201	86	0.478264	Bongo	43327	SEAMAP	333	0-197m	385	0	0	0	0
GU1201	86	0.478264	Neuston	43329	SEAMAP	947	Surface	N/A	0	0	0	0
GU1201	86	0.478264	Surface 10	43330	SEAMAP	505	0-10m	1080.56	0	0	0	0
GU1201	87	0.719965	Bongo	43332	SEAMAP	333	0-198m	414	0	0	0	0
GU1201	87	0.719965	Bongo	43331	SEAMAP	333	0-198m	409	0	0	0	0
GU1201	87	0.719965	Neuston	43333	SEAMAP	947	Surface	N/A	0	0	0	0
GU1201	87	0.719965	Surface 10	43334	SEAMAP	505	0-10m	712.887	0	0	0	0
GU1201	88	0.912975	Bongo	43336	SEAMAP	333	0-199m	335	0	0	0	0
GU1201	88	0.912975	Bongo	43335	SEAMAP	333	0-199m	326	0	0	0	0
GU1201	88	0.912975	Neuston	43337	SEAMAP	947	Surface	N/A	1	0	0	0
GU1201	88	0.912975	Surface 10	43338	SEAMAP	505	0-10m	914.864	1	0	0	0
GU1201	89	0.156944	Bongo	43340	SEAMAP	333	0-199m	316	0	0	0	0
GU1201	89	0.156944	Bongo	43339	SEAMAP	333	0-199m	315	0	0	0	0
GU1201	89	0.156944	Neuston	43341	SEAMAP	947	Surface	N/A	0	0	0	0
GU1201	89	0.156944	Surface 10	43342	SEAMAP	505	0-10m	1373.26	0	0	0	0
GU1201	90	0.370035	Neuston	43343	SEAMAP	947	Surface	N/A	0	0	0	0
GU1201	90	0.370035	Surface 10	43344	SEAMAP	505	0-10m	970.33	1	0	0	0
GU1201	91	0.573275	Bongo	43346	SEAMAP	333	0-125m	250	0	0	0	0
GU1201	91	0.573275	Bongo	43345	SEAMAP	333	0-125m	248	0	0	0	0
GU1201	91	0.573275	Neuston	43347	SEAMAP	947	Surface	N/A	0	0	0	0
GU1201	91	0.573275	Surface 10	43348	SEAMAP	505	0-10m	1314.68	0	0	0	0
GU1201	92	0.768252	Neuston	43349	SEAMAP	947	Surface	N/A	0	0	0	0
GU1201	92	0.768252	Surface 10	43350	SEAMAP	505	0-10m	1136.78	0	0	0	0
GU1201	93	0.952569	Bongo	43352	SEAMAP	333	0-137m	277	0	0	0	0
GU1201	93	0.952569	Bongo	43351	SEAMAP	333	0-137m	274	0	0	0	0
GU1201	93	0.952569	Neuston	43353	SEAMAP	947	Surface	N/A	0	0	0	0
GU1201	93	0.952569	Surface 10	43354	SEAMAP	505	0-10m	702.03	0	0	0	0
GU1201	94	0.119815	Neuston	43355	SEAMAP	947	Surface	N/A	0	0	0	0
GU1201	94	0.119815	Surface 10	43356	SEAMAP	505	0-10m	944.64	0	0	0	0
GU1201	95	0.289444	Bongo	43358	SEAMAP	333	0-199m	518	0	0	0	0
GU1201	95	0.289444	Bongo	43357	SEAMAP	333	0-199m	508	0	0	0	0
GU1201	95	0.289444	Neuston	43359	SEAMAP	947	Surface	N/A	0	0	0	0
GU1201	95	0.289444	Surface 10	43360	SEAMAP	505	0-10m	1127.7	0	0	0	0
GU1201	96	0.557303	Neuston	43361	SEAMAP	947	Surface	N/A	0	0	0	0
GU1201	96	0.557303	Surface 10	43362	SEAMAP	505	0-10m	1008.7	0	0	0	0
GU1201	97	0.750104	Bongo	43364	SEAMAP	333	0-199m	330	0	0	0	0
GU1201	97	0.750104	Bongo	43363	SEAMAP	333	0-199m	325	0	0	0	0
GU1201	97	0.750104	Neuston	43365	SEAMAP	947	Surface	N/A	0	0	0	0
GU1201	97	0.750104	Surface 10	43366	SEAMAP	505	0-10m	1148.98	0	0	0	0
GU1201	98	0.951262	Neuston	43367	SEAMAP	947	Surface	N/A	0	0	0	0
GU1201	98	0.951262	Surface 10	43368	SEAMAP	505	0-10m	1126.89	0	0	0	0
GU1201	99	0.143646	Bongo	43370	SEAMAP	333	0-198m	467	0	0	0	0
GU1201	99	0.143646	Bongo	43369	SEAMAP	333	0-198m	455	0	0	0	0
GU1201	99	0.143646	Neuston	43371	SEAMAP	947	Surface	N/A	0	0	0	0
GU1201	99	0.143646	Surface 10	43372	SEAMAP	505	0-10m	1219.71	0	0	0	0
GU1201	100	0.42765	MOCNESS	43375	SEAMAP	505	51-0m	151	0	0	0	0
GU1201	100	0.42765	MOCNESS	43376	SEAMAP	505	40-51m	265	0	0	0	0
GU1201	100	0.42765	MOCNESS	43377	SEAMAP	505	31-39m	381	0	0	0	0
GU1201	100	0.42765	MOCNESS	43378	SEAMAP	505	20-31m	389	0	0	0	0
GU1201	100	0.42765	MOCNESS	43379	SEAMAP	505	10-20m	374	0	0	0	0
GU1201	100	0.42765	MOCNESS	43380	SEAMAP	505	0-10m	353	0	0	0	0
GU1201	100	0.42765	Neuston	43373	SEAMAP	947	Surface	N/A	0	0	0	0
GU1201	100	0.42765	Surface 10	43374	SEAMAP	505	0-12m	764.967	0	0	0	0
GU1201	101	0.719375	Bongo	43382	SEAMAP	333	0-193m	200	0	0	0	0
GU1201	101	0.719375	Bongo	43381	SEAMAP	333	0-193m	200	0	0	0	0
GU1201	101	0.719375	MOCNESS	43385	SEAMAP	505	51-0m	246	0	0	0	0
GU1201	101	0.719375	MOCNESS	43386	SEAMAP	505	41-51m	354	0	0	0	0
GU1201	101	0.719375	MOCNESS	43387	SEAMAP	505	31-40m	272	0	0	0	0
GU1201	101	0.719375	MOCNESS	43388	SEAMAP	505	20-30m	314	0	0	0	0
GU1201	101	0.719375	MOCNESS	43389	SEAMAP	505	11-20m	346	0	0	0	0
GU1201	101	0.719375	MOCNESS	43390	SEAMAP	505	0-11m	417	0	0	0	0
GU1201	101	0.719375	Neuston	43383	SEAMAP	947	Surface	N/A	0	0	0	0
GU1201	101	0.719375	Surface 10	43384	SEAMAP	505	0-10m	1091.26	0	0	0	0
GU1201	102	0.963588	MOCNESS	43393	SEAMAP	505	51-0m	428	0	0	0	0
GU1201	102	0.963588	MOCNESS	43394	SEAMAP	505	41-51m	384	0	0	0	0
GU1201	102	0.963588	MOCNESS	43395	SEAMAP	505	30-41m	425	0	0	0	0
GU1201	102	0.963588	MOCNESS	43396	SEAMAP	505	20-30m	494	0	0	0	0
GU1201	102	0.963588	MOCNESS	43397	SEAMAP	505	10-20m	428	0	0	0	0
GU1201	102	0.963588	MOCNESS	43398	SEAMAP	505	0-10m	419	0	0	0	0
GU1201	102	0.963588	Neuston	43391	SEAMAP	947	Surface	N/A	0	0	0	0
GU1201	102	0.963588	Surface 10	43392	SEAMAP	505	0-12m	916.799	0	0	0	0
GU1201	103	0.166169	Neuston	43399	SEAMAP	947	Surface	N/A	0	0	0	0
GU1201	103	0.166169	Surface 10	43400	SEAMAP	505	0-10m	1494.89	0	0	0	0
GU1201	104	0.376354	Neuston	43401	SEAMAP	947	Surface	N/A	0	0	0	0
GU1201	104	0.376354	Surface 10	43402	SEAMAP	505	0-10m	1037.24	0	0	0	0
GU1201	105	0.560023	Bongo	43404	SEAMAP	333	0-199m	178	0	0	0	0
GU1201	105	0.560023	Bongo	43403	SEAMAP	333	0-199m	264	0	0	0	0
GU1201	105	0.560023	Neuston	43405	SEAMAP	947	Surface	N/A	0	0	0	0
GU1201	105	0.560023	Surface 10	43406	SEAMAP	505	0-12m	1115.61	0	0	0	0
GU1201	106	0.73706	Neuston	43407	SEAMAP	947	Surface	N/A	0	0	0	0
GU1201	106	0.73706	Surface 10	43408	SEAMAP	505	0-11m	1269.7	0	0	0	0
GU1201	107	0.908669	Bongo	43410	SEAMAP	333	0-199m	288	0	0	0	0
GU1201	107	0.908669	Bongo	43409	SEAMAP	333	0-199m	285	0	0	0	0
GU1201	107	0.908669	Neuston	43411	SEAMAP	947	Surface	N/A	0	0	0	0
GU1201	107	0.908669	Surface 10	43412	SEAMAP	505	0-10m	955.174	0	0	0	0
GU1201	108	0.0946181	Neuston	43413	SEAMAP	947	Surface	N/A	0	0	0	0
GU1201	108	0.0946181	Surface 10	43414	SEAMAP	505	0-10m	1029.07	0	0	0	0
GU1201	109	0.25647	Bongo	43416	SEAMAP	333	0-199m	373	0	0	0	0
GU1201	109	0.25647	Bongo	43415	SEAMAP	333	0-199m	367	0	0	0	0
GU1201	109	0.25647	Neuston	43417	SEAMAP	947	Surface	N/A	0	0	0	0
GU1201	109	0.25647	Surface 10	43418	SEAMAP	505	0-12m	1168.92	0	0	0	0
GU1201	110	0.430162	Neuston	43419	SEAMAP	947	Surface	N/A	0	0	0	0
GU1201	110	0.430162	Surface 10	43420	SEAMAP	505	0-10m	869.825	0	0	0	0
GU1201	111	0.595451	Bongo	43422	SEAMAP	333	0-200m	368	0	0	0	0
GU1201	111	0.595451	Bongo	43421	SEAMAP	333	0-200m	361	0	0	0	0
GU1201	111	0.595451	Neuston	43423	SEAMAP	947	Surface	N/A	0	0	0	0
GU1201	111	0.595451	Surface 10	43424	SEAMAP	505	0-10m	1178.06	0	0	0	0
GU1201	112	0.835914	Neuston	43425	SEAMAP	947	Surface	N/A	0	0	0	0
GU1201	112	0.835914	Surface 10	43426	SEAMAP	505	0-10m	1168.49	8	0	2	5
GU1201	113	0.152951	Neuston	43427	SEAMAP	947	Surface	N/A	0	0	0	0
GU1201	113	0.152951	Surface 10	43428	SEAMAP	505	0-10m	1206.6	0	0	0	0
GU1201	114	0.349317	Bongo	43430	SEAMAP	333	0-198m	252	0	0	0	0
GU1201	114	0.349317	Bongo	43429	SEAMAP	333	0-198m	250	0	0	0	0
GU1201	114	0.349317	Neuston	43431	SEAMAP	947	Surface	N/A	0	0	0	0
GU1201	114	0.349317	Surface 10	43432	SEAMAP	505	0-10m	1205.74	0	0	0	0
GU1201	115	0.73037	Bongo	43434	SEAMAP	333	0-199m	285	0	0	0	0
GU1201	115	0.73037	Bongo	43433	SEAMAP	333	0-199m	283	0	0	0	0
GU1201	115	0.73037	Neuston	43435	SEAMAP	947	Surface	N/A	0	0	0	0
GU1201	115	0.73037	Surface 10	43436	SEAMAP	505	0-10m	1074.97	0	0	0	0
GU1201	116	0.915532	Neuston	43437	SEAMAP	947	Surface	N/A	0	0	0	0
GU1201	116	0.915532	Surface 10	43438	SEAMAP	505	0-10m	975.006	1	0	0	0
GU1201	117	0.141655	Neuston	43439	SEAMAP	947	Surface	N/A	0	0	0	0
GU1201	117	0.141655	Surface 10	43440	SEAMAP	505	0-10m	1400.62	1	0	0	0
GU1201	118	0.322755	Bongo	43442	SEAMAP	333	0-200m	239	0	0	0	0
GU1201	118	0.322755	Bongo	43441	SEAMAP	333	0-200m	240	0	0	0	0
GU1201	118	0.322755	Neuston	43443	SEAMAP	947	Surface	N/A	0	0	0	0
GU1201	118	0.322755	Surface 10	43444	SEAMAP	505	0-10m	1277.97	0	0	0	0
GU1201	119	0.491759	Neuston	43445	SEAMAP	947	Surface	N/A	0	0	0	0
GU1201	119	0.491759	Surface 10	43446	SEAMAP	505	0-10m	1497.2	0	0	0	0
GU1201	120	0.649884	Bongo	43448	SEAMAP	333	0-198m	330	0	0	0	0
GU1201	120	0.649884	Bongo	43447	SEAMAP	333	0-198m	333	0	0	0	0
GU1201	120	0.649884	Neuston	43449	SEAMAP	947	Surface	N/A	0	0	0	0
GU1201	120	0.649884	Surface 10	43450	SEAMAP	505	0-10m	879.983	0	0	0	0
GU1201	121	0.850081	MOCNESS	43453	SEAMAP	505	51-0m	280	0	0	0	0
GU1201	121	0.850081	MOCNESS	43454	SEAMAP	505	41-50m	293	0	0	0	0
GU1201	121	0.850081	MOCNESS	43455	SEAMAP	505	31-41m	287	0	0	0	0
GU1201	121	0.850081	MOCNESS	43456	SEAMAP	505	21-31m	387	0	0	0	0
GU1201	121	0.850081	MOCNESS	43457	SEAMAP	505	11-21m	347	0	0	0	0
GU1201	121	0.850081	MOCNESS	43458	SEAMAP	505	0-11m	344	0	0	0	0
GU1201	121	0.850081	Neuston	43451	SEAMAP	947	Surface	N/A	0	0	0	0
GU1201	121	0.850081	Surface 10	43452	SEAMAP	505	0-11m	1180.53	0	0	0	0
GU1201	122	0.153495	Bongo	43460	SEAMAP	333	0-198m	369	0	0	0	0
GU1201	122	0.153495	Bongo	43459	SEAMAP	333	0-198m	367	0	0	0	0
GU1201	122	0.153495	Neuston	43461	SEAMAP	947	Surface	N/A	0	0	0	0
GU1201	122	0.153495	Surface 10	43462	SEAMAP	505	0-11m	1249.54	0	0	0	0
GU1201	123	0.274248	Neuston	43463	SEAMAP	947	Surface	N/A	0	0	0	0
GU1201	123	0.274248	Surface 10	43464	SEAMAP	505	0-10m	1107.71	0	0	0	0
GU1201	124	0.440532	Bongo	43466	SEAMAP	333	0-199m	305	0	0	0	0
GU1201	124	0.440532	Bongo	43465	SEAMAP	333	0-199m	304	0	0	0	0
GU1201	124	0.440532	MOCNESS	43469	SEAMAP	505	51-0m	252	0	0	0	0
GU1201	124	0.440532	MOCNESS	43470	SEAMAP	505	37-52m	470	0	0	0	0
GU1201	124	0.440532	MOCNESS	43471	SEAMAP	505	31-39m	406	0	0	0	0
GU1201	124	0.440532	MOCNESS	43472	SEAMAP	505	21-31m	372	1	1	0	0
GU1201	124	0.440532	MOCNESS	43473	SEAMAP	505	10-21m	271	0	0	0	0
GU1201	124	0.440532	MOCNESS	43474	SEAMAP	505	0-10m	266	0	0	0	0
GU1201	124	0.440532	Neuston	43467	SEAMAP	947	Surface	N/A	0	0	0	0
GU1201	124	0.440532	Surface 10	43468	SEAMAP	505	0-10m	1157.15	1	0	0	0
GU1201	125	0.66875	Neuston	43475	SEAMAP	947	Surface	N/A	0	0	0	0
GU1201	125	0.66875	Surface 10	43476	SEAMAP	505	0-12m	1057.72	1	0	1	0
GU1201	126	0.844294	Bongo	43478	SEAMAP	333	0-201m	241	0	0	0	0
GU1201	126	0.844294	Bongo	43477	SEAMAP	333	0-201m	241	0	0	0	0
GU1201	126	0.844294	MOCNESS	43481	SEAMAP	505	50-0m	347	0	0	0	0
GU1201	126	0.844294	MOCNESS	43482	SEAMAP	505	41-49m	330	0	0	0	0
GU1201	126	0.844294	MOCNESS	43483	SEAMAP	505	31-41m	359	0	0	0	0
GU1201	126	0.844294	MOCNESS	43484	SEAMAP	505	21-31m	357	0	0	0	0
[truncated: 3,115 more rows]
