# Supplementary material for: Early life ecology of the invasive lionfish (Pterois spp.) in the western Atlantic
Source: PLoS One. 2020 Dec 10;15(12):e0243138. doi: 10.1371/journal.pone.0243138 (PMC7728204; doi:10.1371/journal.pone.0243138)
Supplement: S4 Table — Cruise codes correspond to the cruises in S1 Table. N/A indicates missing or inapplicable data. (XLSX) [file pone.0243138.s004.xlsx]

## Sheet: LF_ID_Conf
Individual fish ID	Genus Species	Length (mm)	Developmental Stage	Genetic Identification (MT-CO1)	Otolith Increments	Otolith Radius (µm)	Sample No	Cruise	Year	Station	Gear Name
ECO-CHLP11475	Pterois volitans	N/A	N/A	Pterois volitans	N/A	N/A	39140	GU1001	2010	50	Surface 10
ECO-CHLP5293	Pterois volitans	8	postflexion	Pterois volitans	N/A	N/A	39044	GU1001	2010	24	Surface 10
G10011043	Pterois spp.	5.94939	N/A	Not analyzed	N/A	N/A	39028	GU1001	2010	19	Neuston
G10011044	Pterois spp.	2.91629	N/A	Not analyzed	N/A	N/A	39028	GU1001	2010	19	Neuston
G10011045	Pterois spp.	N/A	N/A	Not analyzed	N/A	N/A	39323	GU1001	2010	101	Neuston
G10040139	Pterois spp.	8.277	flexion	Not analyzed	N/A	N/A	39988	GU1004	2010	44	Bongo
G10040140	Pterois spp.	4.425	preflexion	Not analyzed	N/A	N/A	39988	GU1004	2010	44	Bongo
G10040141	Pterois spp.	3.75	flexion	Not analyzed	N/A	N/A	39988	GU1004	2010	44	Bongo
G10040142	Pterois spp.	8.702	postflexion	Not analyzed	N/A	N/A	40017	GU1004	2010	49	Bongo
G10040143	Pterois spp.	8.514	postflexion	Not analyzed	N/A	N/A	40289	GU1004	2010	104	Bongo
G10040144	Pterois spp.	4.169	flexion	Not analyzed	N/A	N/A	40414	GU1004	2010	141	Bongo
G11011596	Pterois spp.	6.09	N/A	Not analyzed	14	84.2	41550	GU1101	2011	212	Neuston
G11011597	Pterois spp.	6.17	N/A	Not analyzed	13	86.3	41550	GU1101	2011	212	Neuston
G11011598	Pterois volitans	7.43	postflexion	Pterois volitans	N/A	N/A	40892	GU1101	2011	9	Neuston
G11011599	Pterois volitans	10.42	postflexion	Pterois volitans	14	154.1	41160	GU1101	2011	95	Surface 10
G11011600	Pterois volitans	9.4	postflexion	Pterois volitans	17	135.9	40999	GU1101	2011	49	Surface 10
G11011601	Pterois volitans	8.9	postflexion	Pterois volitans	15	143.6	41187	GU1101	2011	103	Surface 10
G11011602	Pterois volitans	8.72	postflexion	Pterois volitans	15	108.1	41239	GU1101	2011	124	MOCNESS
G11011603	Pterois volitans	7.98	postflexion	Pterois volitans	15	112.1	40955	GU1101	2011	37	Surface 10
G11011604	Pterois volitans	2.79	preflexion	Pterois volitans	8	25.4	40961	GU1101	2011	38	MOCNESS
G11011605	Pterois volitans	3.22	preflexion	Pterois volitans	8	34.9	41064	GU1101	2011	65	MOCNESS
G11011606	Pterois volitans	4.76	flexion	Pterois volitans	N/A	N/A	40947	GU1101	2011	34	MOCNESS
G11011607	Pterois volitans	5.54	postflexion	Pterois volitans	N/A	N/A	40903	GU1101	2011	14	Surface 10
G11011608	Pterois volitans	5.87	postflexion	Pterois volitans	12	79.3	40961	GU1101	2011	38	MOCNESS
G11011609	Pterois volitans	5.99	postflexion	Pterois volitans	13	87	40954	GU1101	2011	34	Neuston
G11011610	Pterois volitans	6.7	postflexion	Pterois volitans	16	82.9	41239	GU1101	2011	124	MOCNESS
G11011611	Pterois volitans	7.65	postflexion	Pterois volitans	15	108.7	41179	GU1101	2011	99	MOCNESS
G11011612	Pterois volitans	9.36	postflexion	Pterois volitans	N/A	N/A	40909	GU1101	2011	97	Surface 10
G11011613	Pterois volitans	8.23	postflexion	Pterois volitans	N/A	N/A	41090	GU1101	2011	68	MOCNESS
G11011614	Pterois volitans	1.5	preflexion	Pterois volitans	N/A	N/A	41037	GU1101	2011	56	MOCNESS
G11011615	Pterois volitans	2.88	preflexion	Pterois volitans	N/A	N/A	41068	GU1101	2011	65	MOCNESS
G11011616	Pterois volitans	3	preflexion	Pterois volitans	4	18.9	41037	GU1101	2011	56	MOCNESS
G11011617	Pterois volitans	3.61	preflexion	Pterois volitans	~8	40.5	40961	GU1101	2011	38	MOCNESS
G11011618	Pterois volitans	2.1	preflexion	Pterois volitans	N/A	N/A	41037	GU1101	2011	86	MOCNESS
G11011619	Pterois volitans	3.87	flexion	Pterois volitans	N/A	N/A	40895	GU1101	2011	10	Surface 10
G11011620	Pterois volitans	4.49	flexion	Pterois volitans	14	64	40937	GU1101	2011	31	Surface 10
G11011621	Pterois volitans	3.82	preflexion	Pterois volitans	9	38.5	41067	GU1101	2011	65	MOCNESS
G11011622	Pterois volitans	4.52	preflexion	Pterois volitans	10	44.2	41134	GU1101	2011	85	Neuston
G11011623	Pterois volitans	5.17	flexion	Pterois volitans	13	63.1	40919	GU1101	2011	22	Surface 10
G11011624	Pterois volitans	4.88	N/A	Pterois volitans	11	67.6	41116	GU1101	2011	76	Surface 10
G11011625	Pterois volitans	5.18	postflexion	Pterois volitans	N/A	N/A	41121	GU1101	2011	79	Neuston
G11011626	Pterois volitans	5.13	postflexion	Pterois volitans	12	70.9	41121	GU1101	2011	79	Neuston
G11011627	Pterois volitans	5.48	postflexion	Pterois volitans	12	69.3	41135	GU1101	2011	85	Surface 10
G11011628	Pterois volitans	6.3	postflexion	Pterois volitans	12	80.6	41063	GU1101	2011	65	Surface 10
G11011629	Pterois volitans	5.92	postflexion	Pterois volitans	14	71	41157	GU1101	2011	94	Neuston
G11011630	Pterois volitans	6.4	postflexion	Pterois volitans	14	82	41043	GU1101	2011	59	Neuston
G11011631	Pterois volitans	6.2	postflexion	Pterois volitans	15	88.1	40955	GU1101	2011	37	Surface 10
G11011632	Pterois volitans	6.88	postflexion	Pterois volitans	13	90	41178	GU1101	2011	99	MOCNESS
G11011633	Pterois volitans	6.3	postflexion	Pterois volitans	14	89.1	41122	GU1101	2011	79	Surface 10
G11011634	Pterois volitans	6.99	postflexion	Pterois volitans	14	95.8	41084	GU1101	2011	67	MOCNESS
G11011635	Pterois volitans	7.09	postflexion	Pterois volitans	14	92.2	40929	GU1101	2011	27	Surface 10
G11011636	Pterois volitans	7.17	postflexion	Pterois volitans	13	90.6	41053	GU1101	2011	60	Surface 10
G11011637	Pterois volitans	7.57	postflexion	Pterois volitans	17	91.7	40902	GU1101	2011	14	Neuston
G11011638	Pterois volitans	7.5	postflexion	Pterois volitans	N/A	112.6	41053	GU1101	2011	60	Surface 10
G11011639	Pterois volitans	7.21	postflexion	Pterois volitans	14	96.7	41122	GU1101	2011	79	Surface 10
G11011640	Pterois volitans	8.03	postflexion	Pterois volitans	17	104.6	41160	GU1101	2011	95	Surface 10
G11011641	Pterois spp.	4.28	flexion	Not analyzed	N/A	N/A	40876	GU1101	2011	1	MOCNESS
G11011642	Pterois volitans	4.26	N/A	Pterois volitans	14	64.8	40895	GU1101	2011	10	Surface 10
G11011643	Pterois spp.	4.23	preflexion	Not analyzed	N/A	N/A	40895	GU1101	2011	10	Surface 10
G11011644	Pterois spp.	4.96	preflexion	Not analyzed	11	57.1	40895	GU1101	2011	10	Surface 10
G11011645	Pterois spp.	5.18	postflexion	Not analyzed	N/A	N/A	40903	GU1101	2011	14	Surface 10
G11011646	Pterois spp.	5.28	N/A	Not analyzed	N/A	N/A	40903	GU1101	2011	14	Surface 10
G11011647	Pterois spp.	5.01	flexion	Not analyzed	N/A	N/A	40905	GU1101	2011	15	Surface 10
G11011648	Pterois volitans	5.55	postflexion	Pterois volitans	11	75.2	40917	GU1101	2011	21	Surface 10
G11011649	Pterois spp.	5.77	postflexion	Not analyzed	N/A	N/A	40918	GU1101	2011	22	Neuston
G11011650	Pterois spp.	6.46	postflexion	Not analyzed	N/A	N/A	40929	GU1101	2011	27	Surface 10
G11011651	Pterois spp.	2.7	preflexion	Not analyzed	N/A	23.1	40931	GU1101	2011	28	Surface 10
G11011652	Pterois spp.	5.69	postflexion	Not analyzed	N/A	N/A	40935	GU1101	2011	30	Surface 10
G11011653	Pterois volitans	3.07	preflexion	Pterois volitans	N/A	N/A	41067	GU1101	2011	65	MOCNESS
G11011654	Pterois spp.	3.57	preflexion	Not analyzed	10	35	40953	GU1101	2011	36	Surface 10
G11011655	Pterois volitans	2.3	preflexion	Pterois volitans	N/A	22.1	40960	GU1101	2011	38	MOCNESS
G11011656	Pterois volitans	N/A	preflexion	Pterois volitans	N/A	N/A	40963	GU1101	2011	38	MOCNESS
G11011657	Pterois volitans	4.1	preflexion	Pterois volitans	11	52.4	40970	GU1101	2011	41	MOCNESS
G11011658	Pterois volitans	2.38	preflexion	Pterois volitans	N/A	N/A	41036	GU1101	2011	56	MOCNESS
G11011659	Pterois volitans	N/A	N/A	Pterois volitans	N/A	N/A	41036	GU1101	2011	56	MOCNESS
G11011660	Pterois volitans	1.5	preflexion	Pterois volitans	1	9.2	41037	GU1101	2011	56	MOCNESS
G11011661	Pterois volitans	N/A	preflexion	Pterois volitans	N/A	N/A	41037	GU1101	2011	56	MOCNESS
G11011662	Pterois volitans	1.41	preflexion	Pterois volitans	N/A	N/A	41037	GU1101	2011	56	MOCNESS
G11011663	Pterois volitans	1.39	preflexion	Pterois volitans	N/A	N/A	41037	GU1101	2011	56	MOCNESS
G11011664	Pterois spp.	9.44	postflexion	Not analyzed	N/A	N/A	41039	GU1101	2011	57	Neuston
G11011665	Pterois spp.	5.62	N/A	Not analyzed	N/A	N/A	41039	GU1101	2011	57	Neuston
G11011666	Pterois spp.	3.44	preflexion	Not analyzed	8	35.9	41063	GU1101	2011	65	Surface 10
G11011667	Pterois spp.	5.81	postflexion	Not analyzed	N/A	N/A	41063	GU1101	2011	65	Surface 10
G11011668	Pterois spp.	3.33	preflexion	Not analyzed	N/A	N/A	41064	GU1101	2011	65	MOCNESS
G11011669	Pterois spp.	N/A	N/A	Not analyzed	N/A	N/A	41064	GU1101	2011	65	MOCNESS
G11011670	Pterois volitans	3.18	preflexion	Pterois volitans	7	25.4	41066	GU1101	2011	65	MOCNESS
G11011671	Pterois spp.	3.32	preflexion	Not analyzed	8	28.2	41067	GU1101	2011	65	MOCNESS
G11011672	Pterois spp.	3.41	preflexion	Not analyzed	9	36.4	41067	GU1101	2011	65	MOCNESS
G11011673	Pterois spp.	3.39	preflexion	Not analyzed	N/A	N/A	41067	GU1101	2011	65	MOCNESS
G11011674	Pterois volitans	3.11	preflexion	Pterois volitans	N/A	N/A	41067	GU1101	2011	65	MOCNESS
G11011675	Pterois volitans	3.17	preflexion	Pterois volitans	8	31.9	41067	GU1101	2011	65	MOCNESS
G11011676	Pterois spp.	2.97	preflexion	Not analyzed	N/A	N/A	41067	GU1101	2011	65	MOCNESS
G11011677	Pterois spp.	3.55	preflexion	Not analyzed	7	28.9	41067	GU1101	2011	65	MOCNESS
G11011678	Pterois volitans	4.25	N/A	Pterois volitans	N/A	N/A	41069	GU1101	2011	65	MOCNESS
G11011679	Pterois spp.	3.17	preflexion	Not analyzed	8	28.1	41067	GU1101	2011	65	MOCNESS
G11011680	Pterois spp.	2.92	flexion	Not analyzed	7	33	41068	GU1101	2011	65	MOCNESS
G11011681	Pterois volitans	4.27	N/A	Pterois volitans	10	47.3	41069	GU1101	2011	65	MOCNESS
G11011682	Pterois spp.	3.87	preflexion	Not analyzed	N/A	N/A	41068	GU1101	2011	65	MOCNESS
G11011683	Pterois volitans	3.36	preflexion	Pterois volitans	8	39.3	41099	GU1101	2011	71	Surface 10
G11011684	Pterois volitans	3.72	N/A	Pterois volitans	N/A	37.4	41099	GU1101	2011	71	Surface 10
G11011685	Pterois spp.	3.37	preflexion	Not analyzed	8	40.1	41221	GU1101	2011	120	Surface 10
G11011686	Pterois spp.	6.4	flexion	Not analyzed	11	62.9	41239	GU1101	2011	124	MOCNESS
G11011687	Pterois spp.	3.7	flexion	Not analyzed	10	50	41102	GU1101	2011	71	MOCNESS
G11011688	Pterois spp.	5.86	postflexion	Not analyzed	N/A	N/A	41122	GU1101	2011	79	Surface 10
G11011689	Pterois spp.	2.57	N/A	Not analyzed	N/A	N/A	41134	GU1101	2011	85	Neuston
G11011690	Pterois spp.	5.6	postflexion	Not analyzed	N/A	N/A	41122	GU1101	2011	79	Surface 10
G11011691	Pterois spp.	5.14	N/A	Not analyzed	N/A	N/A	41134	GU1101	2011	85	Neuston
G11011692	Pterois spp.	5.9	postflexion	Not analyzed	N/A	N/A	41135	GU1101	2011	85	Surface 10
G11011693	Pterois spp.	3.86	postflexion	Not analyzed	N/A	N/A	41122	GU1101	2011	79	Surface 10
G11011694	Pterois volitans	5.25	N/A	Pterois volitans	N/A	N/A	41133	GU1101	2011	84	Surface 10
G11011695	Pterois spp.	5.56	postflexion	Not analyzed	N/A	N/A	41185	GU1101	2011	102	Surface 10
G11011696	Pterois spp.	4.91	flexion	Not analyzed	11	52.2	41158	GU1101	2011	94	Surface 10
G11011697	Pterois spp.	7.34	postflexion	Not analyzed	14	88.5	41239	GU1101	2011	124	MOCNESS
G11011698	Pterois spp.	4.49	N/A	Not analyzed	N/A	N/A	41189	GU1101	2011	104	Surface 10
G11011699	Pterois spp.	N/A	postflexion	Not analyzed	N/A	N/A	41239	GU1101	2011	124	MOCNESS
G11011700	Pterois spp.	6.61	postflexion	Not analyzed	N/A	N/A	41239	GU1101	2011	124	MOCNESS
G11011701	Pterois spp.	2.84	preflexion	Not analyzed	7	27.2	41239	GU1101	2011	124	MOCNESS
G11011702	Pterois volitans	N/A	N/A	Pterois volitans	N/A	N/A	41145	GU1101	2011	87	Neuston
G11011703	Pterois volitans	N/A	N/A	Pterois volitans	N/A	N/A	41037	GU1101	2011	56	MOCNESS
G11011704	Pterois volitans	N/A	N/A	Pterois volitans	N/A	N/A	41037	GU1101	2011	56	MOCNESS
G11011705	Pterois volitans	4.89	postflexion	Pterois volitans	N/A	N/A	41014	GU1101	2011	52	MOCNESS
G11011707	Pterois volitans	5.18	flexion	Pterois volitans	N/A	N/A	40918	GU1101	2011	22	Neuston
G12010594	Pterois spp.	3.87523	preflexion	Not analyzed	N/A	N/A	43122	GU1201	2012	22	MOCNESS
G12010595	Pterois spp.	4.38375	preflexion	Not analyzed	N/A	N/A	43122	GU1201	2012	22	MOCNESS
G12010596	Pterois spp.	3.92505	N/A	Not analyzed	N/A	N/A	43122	GU1201	2012	22	MOCNESS
G12010597	Pterois spp.	4.15875	flexion	Not analyzed	N/A	N/A	43122	GU1201	2012	22	MOCNESS
G12010598	Pterois spp.	5.99241	postflexion	Not analyzed	N/A	N/A	43150	GU1201	2012	30	Surface 10
G12010599	Pterois spp.	5.49701	flexion	Not analyzed	N/A	N/A	43174	GU1201	2012	36	Surface 10
G12010600	Pterois spp.	4.91663	postflexion	Not analyzed	N/A	N/A	43184	GU1201	2012	38	Surface 10
G12010601	Pterois spp.	4.91494	flexion	Not analyzed	N/A	N/A	43184	GU1201	2012	38	Surface 10
G12010602	Pterois spp.	3.69263	preflexion	Not analyzed	N/A	N/A	43233	GU1201	2012	54	Surface 10
G12010603	Pterois spp.	3.3696	preflexion	Not analyzed	N/A	N/A	43233	GU1201	2012	54	Surface 10
G12010604	Pterois spp.	2.5779	preflexion	Not analyzed	N/A	N/A	43233	GU1201	2012	54	Surface 10
G12010605	Pterois spp.	2.75062	preflexion	Not analyzed	N/A	N/A	43233	GU1201	2012	54	Surface 10
G12010606	Pterois spp.	3.15469	preflexion	Not analyzed	N/A	N/A	43233	GU1201	2012	54	Surface 10
G12010607	Pterois spp.	3.34218	preflexion	Not analyzed	N/A	N/A	43233	GU1201	2012	54	Surface 10
G12010608	Pterois spp.	3.58305	preflexion	Not analyzed	N/A	N/A	43233	GU1201	2012	54	Surface 10
G12010609	Pterois spp.	3.46316	preflexion	Not analyzed	N/A	N/A	43241	GU1201	2012	55	Surface 10
G12010610	Pterois spp.	2.50593	preflexion	Not analyzed	N/A	N/A	43241	GU1201	2012	55	Surface 10
G12010611	Pterois spp.	2.44427	preflexion	Not analyzed	N/A	N/A	43258	GU1201	2012	61	MOCNESS
G12010612	Pterois spp.	3.4445	preflexion	Not analyzed	N/A	N/A	43258	GU1201	2012	61	MOCNESS
G12010613	Pterois spp.	10.4192	postflexion	Not analyzed	N/A	N/A	43267	GU1201	2012	62	Surface 10
G12010614	Pterois spp.	4.74	N/A	Not analyzed	N/A	N/A	43337	GU1201	2012	88	Neuston
G12010615	Pterois spp.	4.5	N/A	Not analyzed	N/A	N/A	43338	GU1201	2012	88	Surface 10
G12010616	Pterois spp.	4.44	N/A	Not analyzed	N/A	N/A	43344	GU1201	2012	90	Surface 10
G12010617	Pterois spp.	4.44461	postflexion	Not analyzed	N/A	N/A	43426	GU1201	2012	112	Surface 10
G12010618	Pterois spp.	5.82717	postflexion	Not analyzed	N/A	N/A	43426	GU1201	2012	112	Surface 10
G12010619	Pterois spp.	5.14188	postflexion	Not analyzed	N/A	N/A	43426	GU1201	2012	112	Surface 10
G12010620	Pterois spp.	5.90838	postflexion	Not analyzed	N/A	N/A	43426	GU1201	2012	112	Surface 10
G12010621	Pterois spp.	4.65528	flexion	Not analyzed	N/A	N/A	43426	GU1201	2012	112	Surface 10
G12010622	Pterois spp.	4.88956	flexion	Not analyzed	N/A	N/A	43426	GU1201	2012	112	Surface 10
G12010623	Pterois spp.	8.91124	postflexion	Not analyzed	N/A	N/A	43426	GU1201	2012	112	Surface 10
G12010624	Pterois spp.	5.37051	N/A	Not analyzed	N/A	N/A	43426	GU1201	2012	112	Surface 10
G12010625	Pterois spp.	15	N/A	Not analyzed	N/A	N/A	43438	GU1201	2012	116	Surface 10
G12010626	Pterois spp.	7	N/A	Not analyzed	N/A	N/A	43440	GU1201	2012	117	Surface 10
G12010627	Pterois spp.	3.53	N/A	Not analyzed	N/A	N/A	43468	GU1201	2012	124	Surface 10
G12010633	Pterois spp.	4.89574	flexion	Not analyzed	N/A	N/A	43476	GU1201	2012	125	Surface 10
G12010635	Pterois spp.	4.55	N/A	Not analyzed	N/A	N/A	43715	GU1201	2012	192	Surface 10
G12010636	Pterois spp.	6.22	N/A	Not analyzed	N/A	N/A	43715	GU1201	2012	192	Surface 10
G12010637	Pterois spp.	5.5	N/A	Not analyzed	N/A	N/A	43733	GU1201	2012	204	Surface 10
G12010680	Pterois spp.	2.87	preflexion	Not analyzed	N/A	N/A	43472	GU1201	2012	124	MOCNESS
G12010681	Pterois spp.	8.01	postflexion	Not analyzed	N/A	N/A	43298	GU1201	2012	70	Surface 10
G12010682	Pterois spp.	4.58	preflexion	Not analyzed	N/A	N/A	43298	GU1201	2012	70	Surface 10
G12010683	Pterois spp.	5.9	postflexion	Not analyzed	N/A	N/A	43298	GU1201	2012	70	Surface 10
G12010684	Pterois spp.	2.74	preflexion	Not analyzed	N/A	N/A	43298	GU1201	2012	70	Surface 10
G12010685	Pterois spp.	2.28	preflexion	Not analyzed	N/A	N/A	43298	GU1201	2012	70	Surface 10
G12010686	Pterois spp.	2.7	preflexion	Not analyzed	N/A	N/A	43298	GU1201	2012	70	Surface 10
G12010689	Pterois spp.	5.31	flexion	Not analyzed	N/A	N/A	43299	GU1201	2012	71	Surface 10
G12011611	Pterois spp.	2.58	preflexion	Not analyzed	N/A	N/A	43052	GU1201	2012	1	MOCNESS
G12011612	Pterois spp.	2.39	preflexion	Not analyzed	N/A	N/A	43050	GU1201	2012	1	MOCNESS
G12011613	Pterois spp.	7.78	postflexion	Not analyzed	N/A	N/A	43053	GU1201	2012	1	MOCNESS
G12011614	Pterois spp.	4.46	postflexion	Not analyzed	N/A	N/A	43053	GU1201	2012	1	MOCNESS
G12011615	Pterois spp.	2.39	preflexion	Not analyzed	N/A	N/A	43062	GU1201	2012	3	MOCNESS
G12011616	Pterois spp.	6.06	postflexion	Not analyzed	N/A	N/A	43075	GU1201	2012	8	Surface 10
G12011617	Pterois spp.	6.43	postflexion	Not analyzed	N/A	N/A	43085	GU1201	2012	13	Surface 10
G12011618	Pterois spp.	4.48	postflexion	Not analyzed	N/A	N/A	43090	GU1201	2012	16	Surface 10
G12011619	Pterois spp.	2.77	preflexion	Not analyzed	N/A	N/A	43096	GU1201	2012	16	MOCNESS
G12011620	Pterois spp.	2.98	preflexion	Not analyzed	N/A	N/A	43096	GU1201	2012	16	MOCNESS
G12011621	Pterois spp.	2.65	preflexion	Not analyzed	N/A	N/A	43096	GU1201	2012	16	MOCNESS
G12011622	Pterois spp.	2.32	preflexion	Not analyzed	N/A	N/A	43096	GU1201	2012	16	MOCNESS
G12011623	Pterois spp.	2.25	preflexion	Not analyzed	N/A	N/A	43097	GU1201	2012	16	MOCNESS
G12011624	Pterois spp.	2.84	preflexion	Not analyzed	N/A	N/A	43097	GU1201	2012	16	MOCNESS
G12011625	Pterois spp.	2.7	preflexion	Not analyzed	N/A	N/A	43097	GU1201	2012	16	MOCNESS
G12011626	Pterois spp.	2.76	preflexion	Not analyzed	N/A	N/A	43097	GU1201	2012	16	MOCNESS
G12011627	Pterois spp.	2.82	preflexion	Not analyzed	N/A	N/A	43093	GU1201	2012	16	MOCNESS
G12011628	Pterois spp.	3.17	preflexion	Not analyzed	N/A	N/A	43092	GU1201	2012	16	MOCNESS
G12011629	Pterois spp.	2.22	preflexion	Not analyzed	N/A	N/A	43092	GU1201	2012	16	MOCNESS
G12011630	Pterois spp.	4.24	flexion	Not analyzed	N/A	N/A	43092	GU1201	2012	16	MOCNESS
G12011631	Pterois spp.	3.35	preflexion	Not analyzed	N/A	N/A	43092	GU1201	2012	16	MOCNESS
G12011632	Pterois spp.	2.24	preflexion	Not analyzed	N/A	N/A	43092	GU1201	2012	16	MOCNESS
G12011633	Pterois spp.	3.18	flexion	Not analyzed	N/A	N/A	43092	GU1201	2012	16	MOCNESS
G12011634	Pterois spp.	2.69	preflexion	Not analyzed	N/A	N/A	43092	GU1201	2012	16	MOCNESS
G12011635	Pterois spp.	2.91	preflexion	Not analyzed	N/A	N/A	43095	GU1201	2012	16	MOCNESS
G12011636	Pterois spp.	2.61	preflexion	Not analyzed	N/A	N/A	43095	GU1201	2012	16	MOCNESS
G12011637	Pterois spp.	2.16	preflexion	Not analyzed	N/A	N/A	43095	GU1201	2012	16	MOCNESS
G12011638	Pterois spp.	2.39	preflexion	Not analyzed	N/A	N/A	43095	GU1201	2012	16	MOCNESS
G12011639	Pterois spp.	2.5	preflexion	Not analyzed	N/A	N/A	43095	GU1201	2012	16	MOCNESS
G12011640	Pterois spp.	2.6	preflexion	Not analyzed	N/A	N/A	43095	GU1201	2012	16	MOCNESS
G12011641	Pterois spp.	2.33	preflexion	Not analyzed	N/A	N/A	43095	GU1201	2012	16	MOCNESS
G12011642	Pterois spp.	5.98	postflexion	Not analyzed	N/A	N/A	43098	GU1201	2012	17	Neuston
G12011643	Pterois spp.	4.38	postflexion	Not analyzed	N/A	N/A	43099	GU1201	2012	17	Surface 10
G12011644	Pterois spp.	4.63	postflexion	Not analyzed	N/A	N/A	43099	GU1201	2012	17	Surface 10
G12011645	Pterois spp.	3.1	preflexion	Not analyzed	N/A	N/A	43122	GU1201	2012	22	MOCNESS
G12011646	Pterois spp.	3.42	preflexion	Not analyzed	N/A	N/A	43122	GU1201	2012	22	MOCNESS
G12011647	Pterois spp.	2.9	preflexion	Not analyzed	N/A	N/A	43122	GU1201	2012	22	MOCNESS
G12011648	Pterois spp.	3.42	preflexion	Not analyzed	N/A	N/A	43122	GU1201	2012	22	MOCNESS
G12011651	Pterois spp.	4.05	postflexion	Not analyzed	N/A	N/A	43131	GU1201	2012	24	Surface 10
G12011652	Pterois spp.	4.16	postflexion	Not analyzed	N/A	N/A	43136	GU1201	2012	26	Surface 10
G12011653	Pterois spp.	2.87	preflexion	Not analyzed	N/A	N/A	43144	GU1201	2012	28	MOCNESS
G12011654	Pterois spp.	2.31	preflexion	Not analyzed	N/A	N/A	43144	GU1201	2012	28	MOCNESS
G12011655	Pterois spp.	2.37	preflexion	Not analyzed	N/A	N/A	43151	GU1201	2012	30	MOCNESS
G12011656	Pterois spp.	2.51	preflexion	Not analyzed	N/A	N/A	43151	GU1201	2012	30	MOCNESS
G12011657	Pterois spp.	2	preflexion	Not analyzed	N/A	N/A	43154	GU1201	2012	30	MOCNESS
G12011658	Pterois spp.	3.18	preflexion	Not analyzed	N/A	N/A	43150	GU1201	2012	30	Surface 10
G12011660	Pterois spp.	2.5	preflexion	Not analyzed	N/A	N/A	43150	GU1201	2012	30	Surface 10
G12011662	Pterois spp.	2.32	preflexion	Not analyzed	N/A	N/A	43158	GU1201	2012	31	Surface 10
G12011664	Pterois spp.	2.28	preflexion	Not analyzed	N/A	N/A	43158	GU1201	2012	31	Surface 10
G12011665	Pterois spp.	3.16	preflexion	Not analyzed	N/A	N/A	43158	GU1201	2012	31	Surface 10
G12011667	Pterois spp.	2.71	preflexion	Not analyzed	N/A	N/A	43158	GU1201	2012	31	Surface 10
G12011669	Pterois spp.	2.61	preflexion	Not analyzed	N/A	N/A	43158	GU1201	2012	31	Surface 10
G12011673	Pterois spp.	2.07	preflexion	Not analyzed	N/A	N/A	43158	GU1201	2012	31	Surface 10
G12011675	Pterois spp.	4.74	postflexion	Not analyzed	N/A	N/A	43158	GU1201	2012	31	Surface 10
G12011677	Pterois spp.	2.32	preflexion	Not analyzed	N/A	N/A	43160	GU1201	2012	32	Surface 10
G12011678	Pterois spp.	7.34	postflexion	Not analyzed	N/A	N/A	43165	GU1201	2012	34	MOCNESS
G12011679	Pterois spp.	2.58	preflexion	Not analyzed	N/A	N/A	43168	GU1201	2012	34	MOCNESS
G12011680	Pterois spp.	3.3	preflexion	Not analyzed	N/A	N/A	43168	GU1201	2012	34	MOCNESS
G12011681	Pterois spp.	2.77	preflexion	Not analyzed	N/A	N/A	43174	GU1201	2012	36	Surface 10
G12011683	Pterois spp.	3.59	postflexion	Not analyzed	N/A	N/A	43180	GU1201	2012	37	MOCNESS
G12011684	Pterois spp.	2.65	preflexion	Not analyzed	N/A	N/A	43180	GU1201	2012	37	MOCNESS
G12011685	Pterois spp.	3.92	preflexion	Not analyzed	N/A	N/A	43181	GU1201	2012	37	MOCNESS
G12011686	Pterois spp.	4.7	postflexion	Not analyzed	N/A	N/A	43181	GU1201	2012	37	MOCNESS
G12011688	Pterois spp.	2.92	preflexion	Not analyzed	N/A	N/A	43176	GU1201	2012	37	Surface 10
G12011690	Pterois spp.	4.75	postflexion	Not analyzed	N/A	N/A	43176	GU1201	2012	37	Surface 10
G12011693	Pterois spp.	2.56	preflexion	Not analyzed	N/A	N/A	43198	GU1201	2012	42	Surface 10
G12011694	Pterois spp.	3.27	preflexion	Not analyzed	N/A	N/A	43198	GU1201	2012	42	Surface 10
G12011695	Pterois spp.	3.58	flexion	Not analyzed	N/A	N/A	43198	GU1201	2012	42	Surface 10
G12011696	Pterois spp.	3.31	preflexion	Not analyzed	N/A	N/A	43198	GU1201	2012	42	Surface 10
G12011704	Pterois spp.	2.77	preflexion	Not analyzed	N/A	N/A	43233	GU1201	2012	55	Surface 10
G12011705	Pterois spp.	2.93	preflexion	Not analyzed	N/A	N/A	43233	GU1201	2012	55	Surface 10
G12011706	Pterois spp.	2.45	preflexion	Not analyzed	N/A	N/A	43233	GU1201	2012	55	Surface 10
G12040000	Pterois spp.	5.497	flexion	Not analyzed	N/A	N/A	44913	GU1204	2012	149	Bongo
N10130008	Pterois spp.	6.38187	N/A	Not analyzed	N/A	N/A	D00093	NF1013	2010	38	Neuston
N10130009	Pterois spp.	6.27699	N/A	Not analyzed	N/A	N/A	D00093	NF1013	2010	38	Neuston
N10130100	Pterois spp.	N/A	N/A	Not analyzed	N/A	N/A	D00018	NF1013	2010	6	MOCNESS
N13040011	Pterois spp.	5.63031	postflexion	Not analyzed	N/A	N/A	D00278	NF1304	2013	41	Surface 10
N13040012	Pterois spp.	5.72771	postflexion	Not analyzed	N/A	N/A	D00278	NF1304	2013	41	Surface 10
N13040013	Pterois spp.	3.43516	N/A	Not analyzed	N/A	N/A	D02938	NF1304	2013	45	MOCNESS
N13040014	Pterois spp.	3.0622	N/A	Not analyzed	N/A	N/A	D02940	NF1304	2013	48	MOCNESS
N13040015	Pterois spp.	3.59728	N/A	Not analyzed	N/A	N/A	D02940	NF1304	2013	48	MOCNESS
N13040016	Pterois spp.	6.76264	N/A	Not analyzed	N/A	N/A	D00301	NF1304	2013	70	Surface 10
N13040017	Pterois spp.	5.45603	N/A	Not analyzed	N/A	N/A	D00393	NF1304	2013	94	MOCNESS
N13040031	Pterois spp.	3.48	preflexion	Not analyzed	N/A	N/A	D00239	NF1304	2013	1	Surface 10
N13040032	Pterois spp.	2.98	preflexion	Not analyzed	N/A	N/A	D00243	NF1304	2013	5	Surface 10
N13040033	Pterois spp.	2.65	preflexion	Not analyzed	N/A	N/A	D00243	NF1304	2013	5	Surface 10
N13040034	Pterois spp.	4.7	preflexion	Not analyzed	N/A	N/A	D00248	NF1304	2013	10	Surface 10
N13040035	Pterois spp.	3.45	preflexion	Not analyzed	N/A	N/A	D00250	NF1304	2013	12	Surface 10
N13040036	Pterois spp.	3.04	preflexion	Not analyzed	N/A	N/A	D00285	NF1304	2013	48	Surface 10
N13040037	Pterois spp.	3.49	preflexion	Not analyzed	N/A	N/A	D00285	NF1304	2013	48	Surface 10
N13040059	Pterois spp.	2.95	preflexion	Not analyzed	N/A	N/A	D03028	NF1304	2013	94	MOCNESS
N15020105	Pterois spp.	5.38	postflexion	Not analyzed	N/A	N/A	D02531	NF1502	2015	109	Surface 10
N15020106	Pterois spp.	10.01	postflexion	Not analyzed	N/A	N/A	49689	NF1502	2015	141	Surface 50
N15020107	Pterois spp.	6.57	postflexion	Not analyzed	N/A	N/A	49677	NF1502	2015	129	Surface 50
N15020108	Pterois spp.	8.92	postflexion	Not analyzed	N/A	N/A	49796	NF1502	2015	151	Surface 50
N15020109	Pterois spp.	6	postflexion	Not analyzed	N/A	N/A	49796	NF1502	2015	151	Surface 50
N15020110	Pterois spp.	15.33	postflexion	Not analyzed	N/A	N/A	49798	NF1502	2015	153	Surface 50
N15020111	Pterois spp.	5.93	postflexion	Not analyzed	N/A	N/A	49735	NF1502	2015	213	Surface 50
N15020112	Pterois spp.	5.17	postflexion	Not analyzed	N/A	N/A	49735	NF1502	2015	213	Surface 50
N15020113	Pterois spp.	6.09	postflexion	Not analyzed	N/A	N/A	49774	NF1502	2015	255	Surface 50
N15020114	Pterois spp.	5.97	postflexion	Not analyzed	N/A	N/A	49778	NF1502	2015	259	Surface 50
N15020115	Pterois spp.	4.63	flexion	Not analyzed	N/A	N/A	D02877	NF1502	2015	259	MOCNESS
N15020116	Pterois spp.	3.41	preflexion	Not analyzed	N/A	N/A	D02443	NF1502	2015	71	MOCNESS
N15020117	Pterois spp.	7.14	postflexion	Not analyzed	N/A	N/A	D02443	NF1502	2015	71	MOCNESS
N15020118	Pterois spp.	4.89	postflexion	Not analyzed	N/A	N/A	D02453	NF1502	2015	76	MOCNESS
N15020119	Pterois spp.	3.7	preflexion	Not analyzed	N/A	N/A	D02582	NF1502	2015	129	MOCNESS
N15020120	Pterois spp.	6.22	postflexion	Not analyzed	N/A	N/A	D02585	NF1502	2015	129	MOCNESS
N15020123	Pterois spp.	4.69	preflexion	Not analyzed	N/A	N/A	D02627	NF1502	2015	145	MOCNESS
N15020125	Pterois spp.	5.53	postflexion	Not analyzed	N/A	N/A	D02870	NF1502	2015	247	Surface 10
N15020206	Pterois spp.	2.53	preflexion	Not analyzed	N/A	N/A	D02850	NF1502	2015	252	Surface 10
N15020207	Pterois spp.	2.42	preflexion	Not analyzed	N/A	N/A	D02850	NF1502	2015	252	Surface 10
N15020208	Pterois spp.	2.81	preflexion	Not analyzed	N/A	N/A	D02854	NF1502	2015	254	Surface 10
N15020209	Pterois spp.	2.62	preflexion	Not analyzed	N/A	N/A	D02854	NF1502	2015	254	Surface 10
N15020210	Pterois spp.	2.69	preflexion	Not analyzed	N/A	N/A	D02913	NF1502	2015	274	Surface 10
N15020211	Pterois spp.	2.42	preflexion	Not analyzed	N/A	N/A	D02913	NF1502	2015	274	Surface 10
N15020212	Pterois spp.	3.6	preflexion	Not analyzed	N/A	N/A	D02872	NF1502	2015	259	Surface 10
N15020215	Pterois spp.	6.77	postflexion	Not analyzed	N/A	N/A	D02370	NF1502	2015	4	Surface 1
N15020216	Pterois spp.	3.27	preflexion	Not analyzed	N/A	N/A	D02370	NF1502	2015	4	Surface 1
N15020217	Pterois spp.	3.15	preflexion	Not analyzed	N/A	N/A	D02380	NF1502	2015	14	Surface 1
N15020286	Pterois spp.	3.43	preflexion	Not analyzed	N/A	N/A	D02418	NF1502	2015	53	Surface 10
N15020287	Pterois spp.	2.37	preflexion	Not analyzed	N/A	N/A	D02418	NF1502	2015	53	Surface 10
N15020288	Pterois spp.	3.11	preflexion	Not analyzed	N/A	N/A	D02418	NF1502	2015	53	Surface 10
N15020289	Pterois spp.	2.85	preflexion	Not analyzed	N/A	N/A	D02418	NF1502	2015	53	Surface 10
N15020290	Pterois spp.	3.04	preflexion	Not analyzed	N/A	N/A	D02397	NF1502	2015	31	Surface 10
N15020291	Pterois spp.	5.21	postflexion	Not analyzed	N/A	N/A	D02462	NF1502	2015	80	MOCNESS
N15020292	Pterois spp.	4.46	flexion	Not analyzed	N/A	N/A	D02436	NF1502	2015	67	Surface 10
N15020293	Pterois spp.	4.14	flexion	Not analyzed	N/A	N/A	D02436	NF1502	2015	67	Surface 10
N15020295	Pterois spp.	2.65	preflexion	Not analyzed	N/A	N/A	D02415	NF1502	2015	50	Surface 10
N15020296	Pterois spp.	4.46	flexion	Not analyzed	N/A	N/A	D02456	NF1502	2015	77	MOCNESS
N15020350	Pterois spp.	7.421	postflexion	Not analyzed	N/A	N/A	49682	NF1502	2015	134	Surface 50
N15020351	Pterois spp.	4.195	postflexion	Not analyzed	N/A	N/A	49682	NF1502	2015	134	Surface 50
N15020352	Pterois spp.	4.116	preflexion	Not analyzed	N/A	N/A	49686	NF1502	2015	138	Surface 50
N15020353	Pterois spp.	2.819	preflexion	Not analyzed	N/A	N/A	49686	NF1502	2015	138	Surface 50
N15020354	Pterois spp.	4.624	flexion	Not analyzed	N/A	N/A	49687	NF1502	2015	139	Surface 50
N15020355	Pterois spp.	4.891	flexion	Not analyzed	N/A	N/A	49714	NF1502	2015	192	Surface 50
N15020356	Pterois spp.	4.679	postflexion	Not analyzed	N/A	N/A	49731	NF1502	2015	209	Surface 50
N15020357	Pterois spp.	4.365	flexion	Not analyzed	N/A	N/A	49731	NF1502	2015	209	Surface 50
N15020358	Pterois spp.	5.278	postflexion	Not analyzed	N/A	N/A	49778	NF1502	2015	259	Surface 50
N15020359	Pterois spp.	3.648	flexion	Not analyzed	N/A	N/A	49778	NF1502	2015	259	Surface 50
N15020360	Pterois spp.	3.732	preflexion	Not analyzed	N/A	N/A	49790	NF1502	2015	274	Surface 50
N15020361	Pterois spp.	3.824	preflexion	Not analyzed	N/A	N/A	49790	NF1502	2015	274	Surface 50
N15020362	Pterois spp.	6.208	postflexion	Not analyzed	N/A	N/A	49798	NF1502	2015	153	Surface 50
N15020363	Pterois spp.	6.73	postflexion	Not analyzed	N/A	N/A	49713	NF1502	2015	191	Surface 50
N16020100	Pterois spp.	8.8346	N/A	Not analyzed	N/A	N/A	D03213	NF1602	2016	56	MOCNESS
N16020101	Pterois spp.	5.921	N/A	Not analyzed	N/A	N/A	D03170	NF1602	2016	54	MOCNESS
N16020102	Pterois spp.	10.134	N/A	Not analyzed	N/A	N/A	51259	NF1602	2016	45	Surface 10
N16020103	Pterois spp.	6.8946	N/A	Not analyzed	N/A	N/A	51259	NF1602	2016	45	Surface 10
OR3030307	Pterois spp.	5.49268	postflexion	Not analyzed	N/A	N/A	45497	ORII303	2013	16	Surface 10
OR3030308	Pterois spp.	10.0252	postflexion	Not analyzed	N/A	N/A	45708	ORII303	2013	69	Neuston
OR3030309	Pterois spp.	8.16096	postflexion	Not analyzed	N/A	N/A	45470	ORII303	2013	9	Surface 10
OR3170295	Pterois spp.	4.17	postflexion	Not analyzed	N/A	N/A	50421	ORII317	2016	6	Neuston
P13050001	Pterois spp.	7.015	postflexion	Not analyzed	N/A	N/A	46672	PS1305	2013	106	Neuston
P13050002	Pterois spp.	6.329	postflexion	Not analyzed	N/A	N/A	46672	PS1305	2013	106	Neuston
P13050003	Pterois spp.	7.774	postflexion	Not analyzed	N/A	N/A	46672	PS1305	2013	106	Neuston
P13050004	Pterois spp.	4.84	postflexion	Not analyzed	N/A	N/A	46672	PS1305	2013	106	Neuston
P13050005	Pterois spp.	3.591	preflexion	Not analyzed	N/A	N/A	46722	PS1305	2013	121	Neuston
P13050009	Pterois spp.	5.154	preflexion	Not analyzed	N/A	N/A	46837	PS1305	2013	150	Neuston
P13050010	Pterois spp.	3.974	flexion	Not analyzed	N/A	N/A	46837	PS1305	2013	150	Neuston
P13050011	Pterois spp.	4.41	flexion	Not analyzed	N/A	N/A	46880	PS1305	2013	165	Neuston
W09210001	Pterois spp.	4.96	flexion	Not analyzed	N/A	N/A	D02211	WS0921	2009	8	Neuston
W09210002	Pterois spp.	9.66	postflexion	Not analyzed	N/A	N/A	D02211	WS0921	2009	8	Neuston
W10090001	Pterois spp.	5.87	flexion	Not analyzed	N/A	N/A	D02242	WS1009	2010	2	Neuston
W10090002	Pterois spp.	6.94	postflexion	Not analyzed	N/A	N/A	D02242	WS1009	2010	2	Neuston
W10090003	Pterois spp.	6.22	postflexion	Not analyzed	N/A	N/A	D02242	WS1009	2010	2	Neuston
W10160001	Pterois spp.	6.35	postflexion	Not analyzed	N/A	N/A	D02254	WS1016	2010	1	Neuston
W10160002	Pterois spp.	6.29	postflexion	Not analyzed	N/A	N/A	D02254	WS1016	2010	1	Neuston
W11090001	Pterois spp.	5.12	postflexion	Not analyzed	N/A	N/A	D02275	WS1109	2011	3	Neuston
W11140001	Pterois spp.	3.6	preflexion	Not analyzed	N/A	N/A	D02290	WS1114	2011	4	Neuston
W12060001	Pterois spp.	7.67	postflexion	Not analyzed	N/A	N/A	D02323	WS1206	2012	5	Neuston
W12100001	Pterois spp.	4.26	preflexion	Not analyzed	N/A	N/A	D02335	WS1210	2012	2	Neuston
W12100002	Pterois spp.	4.1	flexion	Not analyzed	N/A	N/A	D02335	WS1210	2012	2	Neuston
W12100003	Pterois spp.	4.17	preflexion	Not analyzed	N/A	N/A	D02335	WS1210	2012	2	Neuston
